# Supplementary material for: Loss of CEP70 function affects acrosome biogenesis and flagella formation during spermiogenesis
Source: Cell Death Dis. 2021 May 12;12(5):478. doi: 10.1038/s41419-021-03755-z (PMC8116340; doi:10.1038/s41419-021-03755-z)
Supplement: Supplementary file 1 — Table S3 The detail information of different expression proteins between WT and Cep70 KO male mice testes [file 41419_2021_3755_MOESM1_ESM.xlsx]

## Sheet: KOvsWT
Protein accession	Protein description	Gene name	KO/WT Ratio	KO/WT P value	Regulated Type	MW [kDa]	Coverage [%]	Peptides	Unique peptides	PSMs	KO1	KO2	KO3	WT1	WT2	WT3	Subcellular localization	KEGG KO No.	KEGG Gene	KEGG pathway	Biological Process	Cellular Component	Molecular Function	Pfam ID	Domain description	KOG category	KOG NO.	KOG description
Q61941	NAD(P) transhydrogenase, mitochondrial OS=Mus musculus OX=10090 GN=Nnt PE=1 SV=2	Nnt	3.485	0.000121392	Up	113.84	9.9	11	11	17	1.647	1.471	1.413	0.473	0.452	0.375	plasma membrane	K00323	NNT; H+-translocating NAD(P) transhydrogenase [EC:1.6.1.2 7.1.1.1]	map00760 Nicotinate and nicotinamide metabolism; map01100 Metabolic pathways	GO:0006082 organic acid metabolic process; GO:0006091 generation of precursor metabolites and energy; GO:0006099 tricarboxylic acid cycle; GO:0006101 citrate metabolic process; GO:0006139 nucleobase-containing compound metabolic process; GO:0006725 cellular aromatic compound metabolic process; GO:0006732 coenzyme metabolic process; GO:0006733 oxidoreduction coenzyme metabolic process; GO:0006739 …	GO:0005622 intracellular; GO:0005623 cell; GO:0005737 cytoplasm; GO:0005739 mitochondrion; GO:0005740 mitochondrial envelope; GO:0005743 mitochondrial inner membrane; GO:0005746 mitochondrial respiratory chain; GO:0016020 membrane; GO:0019866 organelle inner membrane; GO:0031090 organelle membrane; GO:0031966 mitochondrial membrane; GO:0031967 organelle envelope; GO:0031975 envelope; GO:0043226 o…	GO:0000166 nucleotide binding; GO:0003824 catalytic activity; GO:0003957 NAD(P)+ transhydrogenase (B-specific) activity; GO:0005215 transporter activity; GO:0005488 binding; GO:0008324 cation transmembrane transporter activity; GO:0008746 NAD(P)+ transhydrogenase activity; GO:0008750 NAD(P)+ transhydrogenase (AB-specific) activity; GO:0015075 ion transmembrane transporter activity; GO:0015077 mon…	PF05222; PF01262	Alanine dehydrogenase/PNT, N-terminal domain; Alanine dehydrogenase/PNT, C-terminal domain
Q8BH70	F-box/LRR-repeat protein 4 OS=Mus musculus OX=10090 GN=Fbxl4 PE=1 SV=1	Fbxl4	3.255	0.00945471	Up	70.268	1.6	1	1	2	1.008	1.653	1.489	0.421	0.429		mitochondria	K10270	FBXL4; F-box and leucine-rich repeat protein 4		GO:0000209 protein polyubiquitination; GO:0006464 cellular protein modification process; GO:0006508 proteolysis; GO:0006511 ubiquitin-dependent protein catabolic process; GO:0006807 nitrogen compound metabolic process; GO:0008152 metabolic process; GO:0009056 catabolic process; GO:0009057 macromolecule catabolic process; GO:0009987 cellular process; GO:0016567 protein ubiquitination; GO:0019538 p…	GO:0000151 ubiquitin ligase complex; GO:0005622 intracellular; GO:0005623 cell; GO:0005634 nucleus; GO:0005654 nucleoplasm; GO:0005737 cytoplasm; GO:0005739 mitochondrion; GO:0005740 mitochondrial envelope; GO:0005758 mitochondrial intermembrane space; GO:0005829 cytosol; GO:0016604 nuclear body; GO:0016607 nuclear speck; GO:0031967 organelle envelope; GO:0031970 organelle envelope lumen; GO:0031…	GO:0003824 catalytic activity; GO:0004842 ubiquitin-protein transferase activity; GO:0016740 transferase activity; GO:0019787 ubiquitin-like protein transferase activity;	PF00646	F-box domain	S	KOG1947	Leucine rich repeat proteins, some proteins contain F-box
Q8C008	Double zinc ribbon and ankyrin repeat-containing protein 1 OS=Mus musculus OX=10090 GN=Dzank1 PE=1 SV=2	Dzank1	2.597	0.000118462	Up	85.024	1.4	1	1	2	1.442	1.425	1.467	0.629	0.526	0.514	nucleus
Q9CPR4	60S ribosomal protein L17 OS=Mus musculus OX=10090 GN=Rpl17 PE=1 SV=3	Rpl17	2.199	0.0327357	Up	21.423	17.9	3	3	7	1.495	0.997	1.638	0.407	0.703	0.768	cytoplasm	K02880	RP-L17e, RPL17; large subunit ribosomal protein L17e	map03010 Ribosome				PF00237	Ribosomal protein L22p/L17e	J	KOG3353	60S ribosomal protein L22
O35639	Annexin A3 OS=Mus musculus OX=10090 GN=Anxa3 PE=1 SV=4	Anxa3	1.889	0.0165798	Up	36.384	24.8	7	7	10	0.951	1.394	1.539	0.694	0.62	0.742	cytoplasm	K17089	ANXA3; annexin A3		GO:0001775 cell activation; GO:0002252 immune effector process; GO:0002263 cell activation involved in immune response; GO:0002274 myeloid leukocyte activation; GO:0002275 myeloid cell activation involved in immune response; GO:0002283 neutrophil activation involved in immune response; GO:0002366 leukocyte activation involved in immune response; GO:0002376 immune system process; GO:0002443 leukoc…	GO:0005622 intracellular; GO:0005623 cell; GO:0005737 cytoplasm; GO:0005829 cytosol; GO:0005886 plasma membrane; GO:0012505 endomembrane system; GO:0012506 vesicle membrane; GO:0016020 membrane; GO:0030139 endocytic vesicle; GO:0030141 secretory granule; GO:0030424 axon; GO:0030425 dendrite; GO:0030659 cytoplasmic vesicle membrane; GO:0030666 endocytic vesicle membrane; GO:0030670 phagocytic vesi…	GO:0004857 enzyme inhibitor activity; GO:0004859 phospholipase inhibitor activity; GO:0005488 binding; GO:0005515 protein binding; GO:0005543 phospholipid binding; GO:0005544 calcium-dependent phospholipid binding; GO:0008289 lipid binding; GO:0019834 phospholipase A2 inhibitor activity; GO:0030234 enzyme regulator activity; GO:0043167 ion binding; GO:0043168 anion binding; GO:0048306 calcium-dep…			U	KOG0819	Annexin
Q8K4G1	Latent-transforming growth factor beta-binding protein 4 OS=Mus musculus OX=10090 GN=Ltbp4 PE=1 SV=2	Ltbp4	1.759	0.00378837	Up	178.64	5.4	8	8	9	1.396	1.088	1.304	0.726	0.782	0.645	extracellular	K08023	LTBP2_3_4; latent transforming growth factor beta binding protein 2/3/4		GO:0001558 regulation of cell growth; GO:0002790 peptide secretion; GO:0006457 protein folding; GO:0006464 cellular protein modification process; GO:0006468 protein phosphorylation; GO:0006793 phosphorus metabolic process; GO:0006796 phosphate-containing compound metabolic process; GO:0006807 nitrogen compound metabolic process; GO:0006810 transport; GO:0007154 cell communication; GO:0007165 sign…	GO:0005576 extracellular region; GO:0031012 extracellular matrix; GO:0044421 extracellular region part;	GO:0003824 catalytic activity; GO:0004672 protein kinase activity; GO:0004674 protein serine/threonine kinase activity; GO:0004675 transmembrane receptor protein serine/threonine kinase activity; GO:0004888 transmembrane signaling receptor activity; GO:0005024 transforming growth factor beta-activated receptor activity; GO:0005102 receptor binding; GO:0005178 integrin binding; GO:0005488 binding;…	PF07645	Calcium-binding EGF domain	T	KOG1217	Fibrillins and related proteins containing Ca2+-binding EGF-like domains
Q9QZ82	Cholesterol side-chain cleavage enzyme, mitochondrial OS=Mus musculus OX=10090 GN=Cyp11a1 PE=1 SV=1	Cyp11a1	1.75	0.00071496	Up	60.314	24.5	11	11	25	1.386	1.164	1.236	0.747	0.679	0.738	mitochondria	K00498	CYP11A; cholesterol monooxygenase (side-chain-cleaving) [EC:1.14.15.6]	map00140 Steroid hormone biosynthesis; map01100 Metabolic pathways; map04913 Ovarian steroidogenesis; map04925 Aldosterone synthesis and secretion; map04927 Cortisol synthesis and secretion; map04934 Cushing syndrome	GO:0000003 reproduction; GO:0000302 response to reactive oxygen species; GO:0001101 response to acid chemical; GO:0002237 response to molecule of bacterial origin; GO:0003006 developmental process involved in reproduction; GO:0006066 alcohol metabolic process; GO:0006082 organic acid metabolic process; GO:0006629 lipid metabolic process; GO:0006694 steroid biosynthetic process; GO:0006700 C21-ste…	GO:0005622 intracellular; GO:0005623 cell; GO:0005737 cytoplasm; GO:0005739 mitochondrion; GO:0005740 mitochondrial envelope; GO:0005743 mitochondrial inner membrane; GO:0005759 mitochondrial matrix; GO:0016020 membrane; GO:0019866 organelle inner membrane; GO:0030061 mitochondrial crista; GO:0031090 organelle membrane; GO:0031966 mitochondrial membrane; GO:0031967 organelle envelope; GO:0031974 …	GO:0003824 catalytic activity; GO:0004497 monooxygenase activity; GO:0005488 binding; GO:0005496 steroid binding; GO:0008289 lipid binding; GO:0008386 cholesterol monooxygenase (side-chain-cleaving) activity; GO:0008395 steroid hydroxylase activity; GO:0015485 cholesterol binding; GO:0016491 oxidoreductase activity; GO:0016705 oxidoreductase activity, acting on paired donors, with incorporation o…	PF00067	Cytochrome P450	Q	KOG0159	Cytochrome P450 CYP11/CYP12/CYP24/CYP27 subfamilies
Q9CY57	Chromatin target of PRMT1 protein OS=Mus musculus OX=10090 GN=Chtop PE=1 SV=2	Chtop	1.741	0.0472482	Up	26.585	11.6	2	2	2	1.164	0.986	1.664	0.576	0.79	0.825	mitochondria				GO:0008284 positive regulation of cell proliferation; GO:0009893 positive regulation of metabolic process; GO:0010604 positive regulation of macromolecule metabolic process; GO:0010638 positive regulation of organelle organization; GO:0019222 regulation of metabolic process; GO:0031056 regulation of histone modification; GO:0031058 positive regulation of histone modification; GO:0031060 regulatio…		GO:0000166 nucleotide binding; GO:0003676 nucleic acid binding; GO:0003677 DNA binding; GO:0005488 binding; GO:0008327 methyl-CpG binding; GO:0036094 small molecule binding; GO:0043565 sequence-specific DNA binding; GO:0097159 organic cyclic compound binding; GO:1901265 nucleoside phosphate binding; GO:1901363 heterocyclic compound binding;
Q9R257	Heme-binding protein 1 OS=Mus musculus OX=10090 GN=Hebp1 PE=1 SV=2	Hebp1	1.669	0.00358877	Up	21.067	22.1	3	3	3	1.133	1.458	1.15	0.764	0.741	0.736	cytoplasm				GO:0006725 cellular aromatic compound metabolic process; GO:0006778 porphyrin-containing compound metabolic process; GO:0006807 nitrogen compound metabolic process; GO:0007154 cell communication; GO:0007165 signal transduction; GO:0007186 G-protein coupled receptor signaling pathway; GO:0007623 circadian rhythm; GO:0008152 metabolic process; GO:0009987 cellular process; GO:0023052 signaling; GO:0…	GO:0005576 extracellular region; GO:0005622 intracellular; GO:0005623 cell; GO:0005737 cytoplasm; GO:0005829 cytosol; GO:0044424 intracellular part; GO:0044444 cytoplasmic part; GO:0044464 cell part;	GO:0005488 binding; GO:0020037 heme binding; GO:0046906 tetrapyrrole binding; GO:0048037 cofactor binding; GO:0097159 organic cyclic compound binding; GO:1901363 heterocyclic compound binding;
P83882	60S ribosomal protein L36a OS=Mus musculus OX=10090 GN=Rpl36a PE=3 SV=2	Rpl36a	1.667	0.0115338	Up	12.441	26.4	5	5	7	1.246	1.112	1.4	0.615	0.809	0.83	extracellular	K02929	RP-L44e, RPL44; large subunit ribosomal protein L44e	map03010 Ribosome	GO:0000184 nuclear-transcribed mRNA catabolic process, nonsense-mediated decay; GO:0000956 nuclear-transcribed mRNA catabolic process; GO:0002181 cytoplasmic translation; GO:0006139 nucleobase-containing compound metabolic process; GO:0006401 RNA catabolic process; GO:0006402 mRNA catabolic process; GO:0006412 translation; GO:0006413 translational initiation; GO:0006518 peptide metabolic process;…	GO:0005622 intracellular; GO:0005623 cell; GO:0005737 cytoplasm; GO:0005783 endoplasmic reticulum; GO:0005829 cytosol; GO:0005840 ribosome; GO:0005844 polysome; GO:0005886 plasma membrane; GO:0012505 endomembrane system; GO:0015934 large ribosomal subunit; GO:0016020 membrane; GO:0022625 cytosolic large ribosomal subunit; GO:0022626 cytosolic ribosome; GO:0032991 macromolecular complex; GO:004278…	GO:0003735 structural constituent of ribosome; GO:0005198 structural molecule activity;			J	KOG3464	60S ribosomal protein L44
O54879	High mobility group protein B3 OS=Mus musculus OX=10090 GN=Hmgb3 PE=1 SV=3	Hmgb3	1.632	0.00157923	Up	23.01	13.5	3	3	5	1.232	1.117	1.363	0.718	0.787	0.77	nucleus	K11296	HMGB3; high mobility group protein B3		GO:0002682 regulation of immune system process; GO:0002683 negative regulation of immune system process; GO:0002694 regulation of leukocyte activation; GO:0002695 negative regulation of leukocyte activation; GO:0006996 organelle organization; GO:0009987 cellular process; GO:0016043 cellular component organization; GO:0032392 DNA geometric change; GO:0045577 regulation of B cell differentiation; G…	GO:0005622 intracellular; GO:0005623 cell; GO:0005634 nucleus; GO:0043226 organelle; GO:0043227 membrane-bounded organelle; GO:0043229 intracellular organelle; GO:0043231 intracellular membrane-bounded organelle; GO:0044424 intracellular part; GO:0044464 cell part;	GO:0000217 DNA secondary structure binding; GO:0000400 four-way junction DNA binding; GO:0003676 nucleic acid binding; GO:0003677 DNA binding; GO:0003723 RNA binding; GO:0005488 binding; GO:0008301 DNA binding, bending; GO:0097159 organic cyclic compound binding; GO:1901363 heterocyclic compound binding;	PF09011; PF00505	Domain of unknown function (DUF1898); HMG (high mobility group) box	K	KOG0381	HMG box-containing protein
Q6ZWV3	60S ribosomal protein L10 OS=Mus musculus OX=10090 GN=Rpl10 PE=1 SV=3	Rpl10	1.628	0.00338932	Up	24.604	18.2	4	1	5	1.239	1.09	1.392	0.73	0.744	0.811	cytoplasm	K02866	RP-L10e, RPL10; large subunit ribosomal protein L10e	map03010 Ribosome	GO:0000027 ribosomal large subunit assembly; GO:0000122 negative regulation of transcription from RNA polymerase II promoter; GO:0001889 liver development; GO:0006355 regulation of transcription, DNA-templated; GO:0006357 regulation of transcription from RNA polymerase II promoter; GO:0006412 translation; GO:0006417 regulation of translation; GO:0006518 peptide metabolic process; GO:0006807 nitro…	GO:0005622 intracellular; GO:0005623 cell; GO:0005634 nucleus; GO:0005737 cytoplasm; GO:0005783 endoplasmic reticulum; GO:0005829 cytosol; GO:0005840 ribosome; GO:0012505 endomembrane system; GO:0015934 large ribosomal subunit; GO:0022625 cytosolic large ribosomal subunit; GO:0022626 cytosolic ribosome; GO:0032991 macromolecular complex; GO:0043226 organelle; GO:0043227 membrane-bounded organelle…	GO:0003676 nucleic acid binding; GO:0003723 RNA binding; GO:0003735 structural constituent of ribosome; GO:0005198 structural molecule activity; GO:0005488 binding; GO:0045182 translation regulator activity; GO:0097159 organic cyclic compound binding; GO:1901363 heterocyclic compound binding;			J	KOG0857	60s ribosomal protein L10
Q91VY5	Lysine-specific demethylase 4B OS=Mus musculus OX=10090 GN=Kdm4b PE=2 SV=1	Kdm4b	1.619	0.00617781	Up	121.6	1.2	1	1	1	1.202	1.213	1.298	0.771	0.878	0.645	nucleus	K06709	KDM4, JMJD2, JHDM3; [histone H3]-trimethyl-L-lysine9/36 demethylase [EC:1.14.11.66 1.14.11.69]		GO:0006325 chromatin organization; GO:0006464 cellular protein modification process; GO:0006482 protein demethylation; GO:0006807 nitrogen compound metabolic process; GO:0006996 organelle organization; GO:0008152 metabolic process; GO:0008214 protein dealkylation; GO:0009892 negative regulation of metabolic process; GO:0009987 cellular process; GO:0010605 negative regulation of macromolecule meta…	GO:0000228 nuclear chromosome; GO:0000775 chromosome, centromeric region; GO:0000785 chromatin; GO:0000790 nuclear chromatin; GO:0000792 heterochromatin; GO:0005622 intracellular; GO:0005623 cell; GO:0005634 nucleus; GO:0005654 nucleoplasm; GO:0005694 chromosome; GO:0005720 nuclear heterochromatin; GO:0005721 pericentric heterochromatin; GO:0005737 cytoplasm; GO:0005829 cytosol; GO:0031618 nuclea…	GO:0003824 catalytic activity; GO:0016491 oxidoreductase activity; GO:0016705 oxidoreductase activity, acting on paired donors, with incorporation or reduction of molecular oxygen; GO:0016706 oxidoreductase activity, acting on paired donors, with incorporation or reduction of molecular oxygen, 2-oxoglutarate as one donor, and incorporation of one atom each of oxygen into both donors; GO:0032451 d…	PF02373; PF13832	JmjC domain, hydroxylase; PHD-zinc-finger like domain	K	KOG0958	DNA damage-responsive repressor GIS1/RPH1, jumonji superfamily
Q80XP9	Serine/threonine-protein kinase WNK3 OS=Mus musculus OX=10090 GN=Wnk3 PE=1 SV=3	Wnk3	1.595	0.00381815	Up	193.99	6.7	9	6	11	1.289	1.11	1.292	0.791	0.837	0.686	nucleus	K08867	WNK, PRKWNK; WNK lysine deficient protein kinase [EC:2.7.11.1]		GO:0001932 regulation of protein phosphorylation; GO:0001934 positive regulation of protein phosphorylation; GO:0002028 regulation of sodium ion transport; GO:0006464 cellular protein modification process; GO:0006468 protein phosphorylation; GO:0006793 phosphorus metabolic process; GO:0006796 phosphate-containing compound metabolic process; GO:0006807 nitrogen compound metabolic process; GO:00071…	GO:0005622 intracellular; GO:0005623 cell; GO:0005737 cytoplasm; GO:0005829 cytosol; GO:0005911 cell-cell junction; GO:0005912 adherens junction; GO:0005923 bicellular tight junction; GO:0030054 cell junction; GO:0043296 apical junction complex; GO:0044424 intracellular part; GO:0044444 cytoplasmic part; GO:0044464 cell part; GO:0070160 occluding junction; GO:0070161 anchoring junction;	GO:0000166 nucleotide binding; GO:0003824 catalytic activity; GO:0004672 protein kinase activity; GO:0004674 protein serine/threonine kinase activity; GO:0005488 binding; GO:0005524 ATP binding; GO:0008144 drug binding; GO:0008200 ion channel inhibitor activity; GO:0016247 channel regulator activity; GO:0016248 channel inhibitor activity; GO:0016301 kinase activity; GO:0016740 transferase activit…	PF00069; PF12202	Protein kinase domain; Oxidative-stress-responsive kinase 1 C terminal	T	KOG0584	Serine/threonine protein kinase
P31938	Dual specificity mitogen-activated protein kinase kinase 1 OS=Mus musculus OX=10090 GN=Map2k1 PE=1 SV=2	Map2k1	1.591	0.00235459	Up	43.474	16.8	6	3	9	1.192	1.186	1.309	0.862	0.703	0.752	nucleus	K04368	MAP2K1, MEK1; mitogen-activated protein kinase kinase 1 [EC:2.7.12.2]	map01521 EGFR tyrosine kinase inhibitor resistance; map01522 Endocrine resistance; map04010 MAPK signaling pathway; map04012 ErbB signaling pathway; map04013 MAPK signaling pathway - fly; map04014 Ras signaling pathway; map04015 Rap1 signaling pathway; map04022 cGMP-PKG signaling pathway; map04024 cAMP signaling pathway; map04062 Chemokine signaling pathway; map04066 HIF-1 signaling pathway; map0…	GO:0000003 reproduction; GO:0000165 MAPK cascade; GO:0000187 activation of MAPK activity; GO:0000278 mitotic cell cycle; GO:0000902 cell morphogenesis; GO:0001568 blood vessel development; GO:0001701 in utero embryonic development; GO:0001890 placenta development; GO:0001892 embryonic placenta development; GO:0001932 regulation of protein phosphorylation; GO:0001934 positive regulation of protein…	GO:0005622 intracellular; GO:0005623 cell; GO:0005634 nucleus; GO:0005737 cytoplasm; GO:0005739 mitochondrion; GO:0005768 endosome; GO:0005769 early endosome; GO:0005770 late endosome; GO:0005783 endoplasmic reticulum; GO:0005794 Golgi apparatus; GO:0005829 cytosol; GO:0005886 plasma membrane; GO:0005912 adherens junction; GO:0005924 cell-substrate adherens junction; GO:0005925 focal adhesion; GO…	GO:0000166 nucleotide binding; GO:0003824 catalytic activity; GO:0004672 protein kinase activity; GO:0004674 protein serine/threonine kinase activity; GO:0004708 MAP kinase kinase activity; GO:0004712 protein serine/threonine/tyrosine kinase activity; GO:0005488 binding; GO:0005515 protein binding; GO:0005524 ATP binding; GO:0008022 protein C-terminus binding; GO:0008047 enzyme activator activity…	PF00069	Protein kinase domain	T	KOG0581	Mitogen-activated protein kinase kinase (MAP2K)
Q8CBG9	E3 ubiquitin-protein ligase RNF170 OS=Mus musculus OX=10090 GN=Rnf170 PE=1 SV=1	Rnf170	1.59	0.0256927	Up	33.413	4.9	1	1	2	1.352	1.02	1.311	0.91	0.642	0.764	plasma membrane	K15707	RNF170; RING finger protein 170 [EC:2.3.2.27]					PF00097	Zinc finger, C3HC4 type (RING finger)	O	KOG2164	Predicted E3 ubiquitin ligase
P01747	Ig heavy chain V region 36-65 OS=Mus musculus OX=10090 PE=1 SV=1	--	1.577	0.0363135	Up	13.307	20	2	2	2	1.479	1.205	0.991	0.919	0.709	0.703	nucleus	K06856	IGH; immunoglobulin heavy chain	map04020 Calcium signaling pathway; map04064 NF-kappa B signaling pathway; map04072 Phospholipase D signaling pathway; map04145 Phagosome; map04151 PI3K-Akt signaling pathway; map04640 Hematopoietic cell lineage; map04650 Natural killer cell mediated cytotoxicity; map04662 B cell receptor signaling pathway; map04664 Fc epsilon RI signaling pathway; map04666 Fc gamma R-mediated phagocytosis; map04…				PF07686	Immunoglobulin V-set domain
Q04750	DNA topoisomerase 1 OS=Mus musculus OX=10090 GN=Top1 PE=1 SV=2	Top1	1.575	0.0104872	Up	90.875	18.9	12	12	14	1.244	1.104	1.36	0.911	0.696	0.748	nucleus	K03163	TOP1; DNA topoisomerase I [EC:5.6.2.1]		GO:0006139 nucleobase-containing compound metabolic process; GO:0006259 DNA metabolic process; GO:0006260 DNA replication; GO:0006265 DNA topological change; GO:0006325 chromatin organization; GO:0006338 chromatin remodeling; GO:0006351 transcription, DNA-templated; GO:0006464 cellular protein modification process; GO:0006468 protein phosphorylation; GO:0006725 cellular aromatic compound metaboli…	GO:0000228 nuclear chromosome; GO:0000932 P-body; GO:0001650 fibrillar center; GO:0001651 dense fibrillar component; GO:0005622 intracellular; GO:0005623 cell; GO:0005634 nucleus; GO:0005654 nucleoplasm; GO:0005657 replication fork; GO:0005694 chromosome; GO:0005730 nucleolus; GO:0005737 cytoplasm; GO:0009330 DNA topoisomerase complex (ATP-hydrolyzing); GO:0031298 replication fork protection comp…	GO:0000166 nucleotide binding; GO:0000976 transcription regulatory region sequence-specific DNA binding; GO:0000977 RNA polymerase II regulatory region sequence-specific DNA binding; GO:0000978 RNA polymerase II core promoter proximal region sequence-specific DNA binding; GO:0000987 core promoter proximal region sequence-specific DNA binding; GO:0001012 RNA polymerase II regulatory region DNA bin…	PF01028	Eukaryotic DNA topoisomerase I, catalytic core	L	KOG0981	DNA topoisomerase I
Q9D964	Glycine amidinotransferase, mitochondrial OS=Mus musculus OX=10090 GN=Gatm PE=1 SV=1	Gatm	1.554	0.000477278	Up	48.297	33.1	10	10	16	1.179	1.169	1.301	0.746	0.81	0.792	mitochondria	K00613	GATM; glycine amidinotransferase [EC:2.1.4.1]	map00260 Glycine, serine and threonine metabolism; map00330 Arginine and proline metabolism; map01100 Metabolic pathways	GO:0003008 system process; GO:0003012 muscle system process; GO:0006082 organic acid metabolic process; GO:0006520 cellular amino acid metabolic process; GO:0006575 cellular modified amino acid metabolic process; GO:0006600 creatine metabolic process; GO:0006601 creatine biosynthetic process; GO:0006807 nitrogen compound metabolic process; GO:0006950 response to stress; GO:0006979 response to oxi…	GO:0005622 intracellular; GO:0005623 cell; GO:0005737 cytoplasm; GO:0005739 mitochondrion; GO:0005740 mitochondrial envelope; GO:0005743 mitochondrial inner membrane; GO:0005758 mitochondrial intermembrane space; GO:0016020 membrane; GO:0019866 organelle inner membrane; GO:0031090 organelle membrane; GO:0031966 mitochondrial membrane; GO:0031967 organelle envelope; GO:0031970 organelle envelope l…	GO:0003824 catalytic activity; GO:0015067 amidinotransferase activity; GO:0015068 glycine amidinotransferase activity; GO:0016740 transferase activity; GO:0016741 transferase activity, transferring one-carbon groups; GO:0016769 transferase activity, transferring nitrogenous groups;
P47964	60S ribosomal protein L36 OS=Mus musculus OX=10090 GN=Rpl36 PE=1 SV=2	Rpl36	1.548	0.0485692	Up	12.215	9.5	1	1	2	1.186	1.021	1.444	0.617	0.933	0.808	nucleus	K02920	RP-L36e, RPL36; large subunit ribosomal protein L36e	map03010 Ribosome	GO:0000184 nuclear-transcribed mRNA catabolic process, nonsense-mediated decay; GO:0000956 nuclear-transcribed mRNA catabolic process; GO:0002181 cytoplasmic translation; GO:0006139 nucleobase-containing compound metabolic process; GO:0006401 RNA catabolic process; GO:0006402 mRNA catabolic process; GO:0006412 translation; GO:0006413 translational initiation; GO:0006518 peptide metabolic process;…	GO:0005622 intracellular; GO:0005623 cell; GO:0005634 nucleus; GO:0005730 nucleolus; GO:0005737 cytoplasm; GO:0005829 cytosol; GO:0005840 ribosome; GO:0005844 polysome; GO:0015934 large ribosomal subunit; GO:0022625 cytosolic large ribosomal subunit; GO:0022626 cytosolic ribosome; GO:0031974 membrane-enclosed lumen; GO:0031981 nuclear lumen; GO:0032991 macromolecular complex; GO:0042788 polysomal…	GO:0003676 nucleic acid binding; GO:0003723 RNA binding; GO:0003735 structural constituent of ribosome; GO:0005198 structural molecule activity; GO:0005488 binding; GO:0097159 organic cyclic compound binding; GO:1901363 heterocyclic compound binding;			J	KOG3452	60S ribosomal protein L36
Q9CYV5	Transmembrane protein 135 OS=Mus musculus OX=10090 GN=Tmem135 PE=2 SV=1	Tmem135	1.529	0.0177829	Up	52.363	6.3	3	3	4	1.239	1.381	1.019	0.723	0.89	0.767	cytoplasm				GO:0006950 response to stress; GO:0006996 organelle organization; GO:0007031 peroxisome organization; GO:0007275 multicellular organism development; GO:0007568 aging; GO:0008340 determination of adult lifespan; GO:0009266 response to temperature stimulus; GO:0009409 response to cold; GO:0009605 response to external stimulus; GO:0009628 response to abiotic stimulus; GO:0009893 positive regulation …	GO:0005622 intracellular; GO:0005623 cell; GO:0005737 cytoplasm; GO:0005739 mitochondrion; GO:0005777 peroxisome; GO:0005811 lipid particle; GO:0042579 microbody; GO:0043226 organelle; GO:0043227 membrane-bounded organelle; GO:0043228 non-membrane-bounded organelle; GO:0043229 intracellular organelle; GO:0043231 intracellular membrane-bounded organelle; GO:0043232 intracellular non-membrane-bound…				S	KOG1398	Uncharacterized conserved protein
O08901	Mitotic checkpoint serine/threonine-protein kinase BUB1 OS=Mus musculus OX=10090 GN=Bub1 PE=1 SV=1	Bub1	1.512	0.0398507	Up	119.56	5.1	5	5	7	1.32	1.355	0.95	0.692	0.884	0.821	nucleus	K02178	BUB1; checkpoint serine/threonine-protein kinase [EC:2.7.11.1]	map04110 Cell cycle; map04114 Oocyte meiosis; map04914 Progesterone-mediated oocyte maturation	GO:0000003 reproduction; GO:0000075 cell cycle checkpoint; GO:0000278 mitotic cell cycle; GO:0000280 nuclear division; GO:0000819 sister chromatid segregation; GO:0006464 cellular protein modification process; GO:0006468 protein phosphorylation; GO:0006793 phosphorus metabolic process; GO:0006796 phosphate-containing compound metabolic process; GO:0006807 nitrogen compound metabolic process; GO:0…	GO:0000228 nuclear chromosome; GO:0000775 chromosome, centromeric region; GO:0000776 kinetochore; GO:0000777 condensed chromosome kinetochore; GO:0000778 condensed nuclear chromosome kinetochore; GO:0000779 condensed chromosome, centromeric region; GO:0000780 condensed nuclear chromosome, centromeric region; GO:0000793 condensed chromosome; GO:0000794 condensed nuclear chromosome; GO:0000940 cond…	GO:0003824 catalytic activity; GO:0004672 protein kinase activity; GO:0016301 kinase activity; GO:0016740 transferase activity; GO:0016772 transferase activity, transferring phosphorus-containing groups; GO:0016773 phosphotransferase activity, alcohol group as acceptor;	PF08311; PF00069	Mad3/BUB1 homology region 1; Protein kinase domain	D	KOG1166	Mitotic checkpoint serine/threonine protein kinase
Q9CQZ0	ORM1-like protein 2 OS=Mus musculus OX=10090 GN=Ormdl2 PE=1 SV=1	Ormdl2	1.51	0.00954904	Up	17.389	7.2	1	1	1	1.359	1.126	1.132	0.76	0.735	0.901	extracellular				GO:0006629 lipid metabolic process; GO:0006643 membrane lipid metabolic process; GO:0006665 sphingolipid metabolic process; GO:0006672 ceramide metabolic process; GO:0006807 nitrogen compound metabolic process; GO:0008152 metabolic process; GO:0009889 regulation of biosynthetic process; GO:0009890 negative regulation of biosynthetic process; GO:0009892 negative regulation of metabolic process; GO…	GO:0002178 palmitoyltransferase complex; GO:0005622 intracellular; GO:0005623 cell; GO:0005737 cytoplasm; GO:0005783 endoplasmic reticulum; GO:0005789 endoplasmic reticulum membrane; GO:0012505 endomembrane system; GO:0016020 membrane; GO:0017059 serine C-palmitoyltransferase complex; GO:0031211 endoplasmic reticulum palmitoyltransferase complex; GO:0031984 organelle subcompartment; GO:0032991 ma…				S	KOG3319	Predicted membrane protein
P62754	40S ribosomal protein S6 OS=Mus musculus OX=10090 GN=Rps6 PE=1 SV=1	Rps6	1.502	0.00844965	Up	28.68	14.9	4	4	7	1.184	1.033	1.272	0.689	0.801	0.833	cytoplasm	K02991	RP-S6e, RPS6; small subunit ribosomal protein S6e	map01521 EGFR tyrosine kinase inhibitor resistance; map03010 Ribosome; map04066 HIF-1 signaling pathway; map04150 mTOR signaling pathway; map04151 PI3K-Akt signaling pathway; map04371 Apelin signaling pathway; map04714 Thermogenesis; map04910 Insulin signaling pathway; map05205 Proteoglycans in cancer	GO:0000003 reproduction; GO:0000028 ribosomal small subunit assembly; GO:0000075 cell cycle checkpoint; GO:0000082 G1/S transition of mitotic cell cycle; GO:0000184 nuclear-transcribed mRNA catabolic process, nonsense-mediated decay; GO:0000278 mitotic cell cycle; GO:0000956 nuclear-transcribed mRNA catabolic process; GO:0001775 cell activation; GO:0001776 leukocyte homeostasis; GO:0001890 placen…	GO:0005622 intracellular; GO:0005623 cell; GO:0005634 nucleus; GO:0005654 nucleoplasm; GO:0005730 nucleolus; GO:0005737 cytoplasm; GO:0005783 endoplasmic reticulum; GO:0005829 cytosol; GO:0005840 ribosome; GO:0005844 polysome; GO:0012505 endomembrane system; GO:0015935 small ribosomal subunit; GO:0022626 cytosolic ribosome; GO:0022627 cytosolic small ribosomal subunit; GO:0030425 dendrite; GO:003…	GO:0003676 nucleic acid binding; GO:0003723 RNA binding; GO:0003729 mRNA binding; GO:0003735 structural constituent of ribosome; GO:0005198 structural molecule activity; GO:0005488 binding; GO:0005515 protein binding; GO:0019899 enzyme binding; GO:0019900 kinase binding; GO:0019901 protein kinase binding; GO:0097159 organic cyclic compound binding; GO:1901363 heterocyclic compound binding;			J	KOG1646	40S ribosomal protein S6
P21956	Lactadherin OS=Mus musculus OX=10090 GN=Mfge8 PE=1 SV=3	Mfge8	1.501	0.0215927	Up	51.24	9.7	3	3	3	1.381	1.244	0.984	0.846	0.736	0.822	extracellular	K17253	MFGE8; lactadherin		GO:0006464 cellular protein modification process; GO:0006807 nitrogen compound metabolic process; GO:0006810 transport; GO:0006897 endocytosis; GO:0006909 phagocytosis; GO:0006910 phagocytosis, recognition; GO:0006911 phagocytosis, engulfment; GO:0008037 cell recognition; GO:0008152 metabolic process; GO:0008284 positive regulation of cell proliferation; GO:0009987 cellular process; GO:0010324 me…	GO:0005576 extracellular region; GO:0005615 extracellular space; GO:0005622 intracellular; GO:0005623 cell; GO:0005737 cytoplasm; GO:0005783 endoplasmic reticulum; GO:0005788 endoplasmic reticulum lumen; GO:0005886 plasma membrane; GO:0009897 external side of plasma membrane; GO:0009986 cell surface; GO:0012505 endomembrane system; GO:0016020 membrane; GO:0019897 extrinsic component of plasma mem…	GO:0001786 phosphatidylserine binding; GO:0005102 receptor binding; GO:0005178 integrin binding; GO:0005488 binding; GO:0005515 protein binding; GO:0005543 phospholipid binding; GO:0008289 lipid binding; GO:0008429 phosphatidylethanolamine binding; GO:0043167 ion binding; GO:0043168 anion binding; GO:0044877 macromolecular complex binding; GO:0050839 cell adhesion molecule binding; GO:0072341 mod…	PF00008; PF00754	EGF-like domain; F5/8 type C domain
Q62167	ATP-dependent RNA helicase DDX3X OS=Mus musculus OX=10090 GN=Ddx3x PE=1 SV=3	Ddx3x	1.496	0.0024386	Up	73.101	31.6	18	2	36	1.226	1.223	1.151	0.88	0.801	0.725	nucleus	K11594	DDX3X, bel; ATP-dependent RNA helicase DDX3X [EC:3.6.4.13]	map04622 RIG-I-like receptor signaling pathway; map05161 Hepatitis B; map05203 Viral carcinogenesis	GO:0001558 regulation of cell growth; GO:0001775 cell activation; GO:0001817 regulation of cytokine production; GO:0001819 positive regulation of cytokine production; GO:0001932 regulation of protein phosphorylation; GO:0001934 positive regulation of protein phosphorylation; GO:0002252 immune effector process; GO:0002263 cell activation involved in immune response; GO:0002274 myeloid leukocyte ac…	GO:0005576 extracellular region; GO:0005622 intracellular; GO:0005623 cell; GO:0005634 nucleus; GO:0005654 nucleoplasm; GO:0005730 nucleolus; GO:0005737 cytoplasm; GO:0005739 mitochondrion; GO:0005740 mitochondrial envelope; GO:0005741 mitochondrial outer membrane; GO:0005829 cytosol; GO:0010494 cytoplasmic stress granule; GO:0012505 endomembrane system; GO:0016020 membrane; GO:0016604 nuclear bo…	GO:0003676 nucleic acid binding; GO:0003677 DNA binding; GO:0003678 DNA helicase activity; GO:0003723 RNA binding; GO:0003724 RNA helicase activity; GO:0003725 double-stranded RNA binding; GO:0003727 single-stranded RNA binding; GO:0003729 mRNA binding; GO:0003824 catalytic activity; GO:0003924 GTPase activity; GO:0004003 ATP-dependent DNA helicase activity; GO:0004004 ATP-dependent RNA helicase …	PF00270	DEAD/DEAH box helicase	A	KOG0335	ATP-dependent RNA helicase
P62751	60S ribosomal protein L23a OS=Mus musculus OX=10090 GN=Rpl23a PE=1 SV=1	Rpl23a	1.496	0.00642804	Up	17.695	37.8	7	7	9	1.214	1.108	1.317	0.72	0.836	0.876	cytoplasm	K02893	RP-L23Ae, RPL23A; large subunit ribosomal protein L23Ae	map03010 Ribosome	GO:0000027 ribosomal large subunit assembly; GO:0000184 nuclear-transcribed mRNA catabolic process, nonsense-mediated decay; GO:0000956 nuclear-transcribed mRNA catabolic process; GO:0006139 nucleobase-containing compound metabolic process; GO:0006401 RNA catabolic process; GO:0006402 mRNA catabolic process; GO:0006412 translation; GO:0006413 translational initiation; GO:0006518 peptide metabolic…	GO:0005622 intracellular; GO:0005623 cell; GO:0005634 nucleus; GO:0005737 cytoplasm; GO:0005829 cytosol; GO:0005840 ribosome; GO:0015934 large ribosomal subunit; GO:0022625 cytosolic large ribosomal subunit; GO:0022626 cytosolic ribosome; GO:0032991 macromolecular complex; GO:0043226 organelle; GO:0043227 membrane-bounded organelle; GO:0043228 non-membrane-bounded organelle; GO:0043229 intracellu…	GO:0003676 nucleic acid binding; GO:0003723 RNA binding; GO:0003735 structural constituent of ribosome; GO:0005198 structural molecule activity; GO:0005488 binding; GO:0019843 rRNA binding; GO:0070180 large ribosomal subunit rRNA binding; GO:0097159 organic cyclic compound binding; GO:1901363 heterocyclic compound binding;			J	KOG1751	60s ribosomal protein L23
P19324	Serpin H1 OS=Mus musculus OX=10090 GN=Serpinh1 PE=1 SV=3	Serpinh1	1.49	0.00428103	Up	46.533	22.5	8	8	11	1.227	1.071	1.27	0.763	0.762	0.87	extracellular	K09501	SERPINH1, HSP47; serpin peptidase inhibitor, clade H, member 1		GO:0001501 skeletal system development; GO:0002062 chondrocyte differentiation; GO:0002063 chondrocyte development; GO:0003413 chondrocyte differentiation involved in endochondral bone morphogenesis; GO:0003433 chondrocyte development involved in endochondral bone morphogenesis; GO:0006807 nitrogen compound metabolic process; GO:0006950 response to stress; GO:0006986 response to unfolded protein;…	GO:0005622 intracellular; GO:0005623 cell; GO:0005737 cytoplasm; GO:0005783 endoplasmic reticulum; GO:0005788 endoplasmic reticulum lumen; GO:0005793 endoplasmic reticulum-Golgi intermediate compartment; GO:0012505 endomembrane system; GO:0016020 membrane; GO:0031974 membrane-enclosed lumen; GO:0043226 organelle; GO:0043227 membrane-bounded organelle; GO:0043229 intracellular organelle; GO:004323…	GO:0004857 enzyme inhibitor activity; GO:0004866 endopeptidase inhibitor activity; GO:0004867 serine-type endopeptidase inhibitor activity; GO:0005488 binding; GO:0005515 protein binding; GO:0005518 collagen binding; GO:0030234 enzyme regulator activity; GO:0030414 peptidase inhibitor activity; GO:0044877 macromolecular complex binding; GO:0051082 unfolded protein binding; GO:0061134 peptidase re…	PF00079	Serpin (serine protease inhibitor)	V	KOG2392	Serpin
P11589	Major urinary protein 2 OS=Mus musculus OX=10090 GN=Mup2 PE=1 SV=1	Mup2	1.486	0.0204372	Up	20.663	30.6	4	4	4	1.387	1.155	1.054	0.701	0.873	0.846	extracellular				GO:0001659 temperature homeostasis; GO:0002791 regulation of peptide secretion; GO:0002792 negative regulation of peptide secretion; GO:0003008 system process; GO:0006091 generation of precursor metabolites and energy; GO:0006109 regulation of carbohydrate metabolic process; GO:0006111 regulation of gluconeogenesis; GO:0006112 energy reserve metabolic process; GO:0006355 regulation of transcripti…	GO:0005576 extracellular region; GO:0005615 extracellular space; GO:0005622 intracellular; GO:0005623 cell; GO:0005634 nucleus; GO:0005737 cytoplasm; GO:0005829 cytosol; GO:0043226 organelle; GO:0043227 membrane-bounded organelle; GO:0043229 intracellular organelle; GO:0043231 intracellular membrane-bounded organelle; GO:0044421 extracellular region part; GO:0044424 intracellular part; GO:0044444…	GO:0000772 mating pheromone activity; GO:0003824 catalytic activity; GO:0004672 protein kinase activity; GO:0004713 protein tyrosine kinase activity; GO:0004714 transmembrane receptor protein tyrosine kinase activity; GO:0004888 transmembrane signaling receptor activity; GO:0005009 insulin-activated receptor activity; GO:0005102 receptor binding; GO:0005186 pheromone activity; GO:0005488 binding;…	PF00061	Lipocalin / cytosolic fatty-acid binding protein family
P63158	High mobility group protein B1 OS=Mus musculus OX=10090 GN=Hmgb1 PE=1 SV=2	Hmgb1	1.481	0.00058494	Up	24.893	25.1	6	6	12	1.26	1.128	1.228	0.784	0.813	0.844	nucleus	K10802	HMGB1; high mobility group protein B1	map03410 Base excision repair; map04140 Autophagy - animal; map04217 Necroptosis	GO:0000122 negative regulation of transcription from RNA polymerase II promoter; GO:0000737 DNA catabolic process, endonucleolytic; GO:0001654 eye development; GO:0001667 ameboidal-type cell migration; GO:0001773 myeloid dendritic cell activation; GO:0001775 cell activation; GO:0001776 leukocyte homeostasis; GO:0001780 neutrophil homeostasis; GO:0001816 cytokine production; GO:0001817 regulation …	GO:0000228 nuclear chromosome; GO:0000785 chromatin; GO:0000790 nuclear chromatin; GO:0000793 condensed chromosome; GO:0005576 extracellular region; GO:0005615 extracellular space; GO:0005622 intracellular; GO:0005623 cell; GO:0005634 nucleus; GO:0005654 nucleoplasm; GO:0005694 chromosome; GO:0005737 cytoplasm; GO:0005768 endosome; GO:0005769 early endosome; GO:0005886 plasma membrane; GO:0009986…	GO:0000217 DNA secondary structure binding; GO:0000400 four-way junction DNA binding; GO:0000401 open form four-way junction DNA binding; GO:0000402 crossed form four-way junction DNA binding; GO:0000405 bubble DNA binding; GO:0001530 lipopolysaccharide binding; GO:0001786 phosphatidylserine binding; GO:0003676 nucleic acid binding; GO:0003677 DNA binding; GO:0003681 bent DNA binding; GO:0003684 …	PF09011; PF00505	Domain of unknown function (DUF1898); HMG (high mobility group) box	K	KOG0381	HMG box-containing protein
Q8R3T5	Syntaxin-binding protein 6 OS=Mus musculus OX=10090 GN=Stxbp6 PE=1 SV=1	Stxbp6	1.48	0.00562852	Up	23.671	9	2	2	3	1.257	1.058	1.269	0.794	0.871	0.757	cytoplasm	K08519	STXBP6; syntaxin-binding protein 6		GO:0006810 transport; GO:0006887 exocytosis; GO:0006892 post-Golgi vesicle-mediated transport; GO:0006893 Golgi to plasma membrane transport; GO:0008104 protein localization; GO:0009987 cellular process; GO:0016192 vesicle-mediated transport; GO:0017157 regulation of exocytosis; GO:0031338 regulation of vesicle fusion; GO:0031503 protein complex localization; GO:0032879 regulation of localization…	GO:0000145 exocyst; GO:0005622 intracellular; GO:0005623 cell; GO:0005737 cytoplasm; GO:0005886 plasma membrane; GO:0005938 cell cortex; GO:0016020 membrane; GO:0032991 macromolecular complex; GO:0044424 intracellular part; GO:0044444 cytoplasmic part; GO:0044448 cell cortex part; GO:0044464 cell part; GO:0071944 cell periphery; GO:0099023 tethering complex; GO:0099568 cytoplasmic region;	GO:0005488 binding; GO:0005515 protein binding; GO:0005543 phospholipid binding; GO:0005546 phosphatidylinositol-4,5-bisphosphate binding; GO:0008289 lipid binding; GO:0017016 Ras GTPase binding; GO:0017048 Rho GTPase binding; GO:0017049 GTP-Rho binding; GO:0019899 enzyme binding; GO:0031267 small GTPase binding; GO:0035091 phosphatidylinositol binding; GO:0043167 ion binding; GO:0043168 anion bi…			U	KOG1983	Tomosyn and related SNARE-interacting proteins
P63213	Guanine nucleotide-binding protein G(I)/G(S)/G(O) subunit gamma-2 OS=Mus musculus OX=10090 GN=Gng2 PE=1 SV=2	Gng2	1.472	0.00628312	Up	7.8501	42.3	2	2	2	1.267	1.272	1.044	0.76	0.847	0.827	extracellular	K07826	GNG2; guanine nucleotide-binding protein G(I)/G(S)/G(O) subunit gamma-2	map04014 Ras signaling pathway; map04062 Chemokine signaling pathway; map04151 PI3K-Akt signaling pathway; map04371 Apelin signaling pathway; map04713 Circadian entrainment; map04723 Retrograde endocannabinoid signaling; map04724 Glutamatergic synapse; map04725 Cholinergic synapse; map04726 Serotonergic synapse; map04727 GABAergic synapse; map04728 Dopaminergic synapse; map04926 Relaxin signaling…	GO:0001101 response to acid chemical; GO:0001775 cell activation; GO:0006457 protein folding; GO:0006950 response to stress; GO:0007154 cell communication; GO:0007165 signal transduction; GO:0007166 cell surface receptor signaling pathway; GO:0007186 G-protein coupled receptor signaling pathway; GO:0007187 G-protein coupled receptor signaling pathway, coupled to cyclic nucleotide second messenger…	GO:0005622 intracellular; GO:0005623 cell; GO:0005834 heterotrimeric G-protein complex; GO:0005886 plasma membrane; GO:0009898 cytoplasmic side of plasma membrane; GO:0016020 membrane; GO:0019897 extrinsic component of plasma membrane; GO:0019898 extrinsic component of membrane; GO:0031234 extrinsic component of cytoplasmic side of plasma membrane; GO:0032991 macromolecular complex; GO:0044424 in…	GO:0003824 catalytic activity; GO:0003924 GTPase activity; GO:0005488 binding; GO:0005515 protein binding; GO:0016462 pyrophosphatase activity; GO:0016787 hydrolase activity; GO:0016817 hydrolase activity, acting on acid anhydrides; GO:0016818 hydrolase activity, acting on acid anhydrides, in phosphorus-containing anhydrides; GO:0017111 nucleoside-triphosphatase activity; GO:0031681 G-protein bet…	PF00631	GGL domain	T	KOG4119	G protein gamma subunit
Q9R190	Metastasis-associated protein MTA2 OS=Mus musculus OX=10090 GN=Mta2 PE=1 SV=1	Mta2	1.469	0.0242593	Up	75.029	14.8	9	7	12	1.128	1.037	1.406	0.885	0.82	0.726	cytoplasm	K11660	MTA; metastasis-associated protein MTA		GO:0000122 negative regulation of transcription from RNA polymerase II promoter; GO:0006139 nucleobase-containing compound metabolic process; GO:0006259 DNA metabolic process; GO:0006304 DNA modification; GO:0006305 DNA alkylation; GO:0006306 DNA methylation; GO:0006323 DNA packaging; GO:0006325 chromatin organization; GO:0006333 chromatin assembly or disassembly; GO:0006338 chromatin remodeling;…	GO:0000118 histone deacetylase complex; GO:0000228 nuclear chromosome; GO:0000785 chromatin; GO:0000790 nuclear chromatin; GO:0005622 intracellular; GO:0005623 cell; GO:0005634 nucleus; GO:0005654 nucleoplasm; GO:0005667 transcription factor complex; GO:0005694 chromosome; GO:0016581 NuRD complex; GO:0017053 transcriptional repressor complex; GO:0031974 membrane-enclosed lumen; GO:0031981 nuclear…	GO:0000981 RNA polymerase II transcription factor activity, sequence-specific DNA binding; GO:0000988 transcription factor activity, protein binding; GO:0000989 transcription factor activity, transcription factor binding; GO:0001067 regulatory region nucleic acid binding; GO:0001085 RNA polymerase II transcription factor binding; GO:0001103 RNA polymerase II repressing transcription factor bindin…	PF01426; PF00320	BAH domain; GATA zinc finger	B	KOG3554	Histone deacetylase complex, MTA1 component
Q9DB41	Mitochondrial glutamate carrier 2 OS=Mus musculus OX=10090 GN=Slc25a18 PE=1 SV=4	Slc25a18	1.467	0.00704878	Up	34.166	4.7	1	1	3	1.3	1.141	1.131	0.877	0.84	0.718	plasma membrane	K15107	SLC25A18_22, GC; solute carrier family 25 (mitochondrial glutamate transporter), member 18/22		GO:0003333 amino acid transmembrane transport; GO:0006810 transport; GO:0006811 ion transport; GO:0006812 cation transport; GO:0006814 sodium ion transport; GO:0006820 anion transport; GO:0006835 dicarboxylic acid transport; GO:0006836 neurotransmitter transport; GO:0006839 mitochondrial transport; GO:0006855 drug transmembrane transport; GO:0006865 amino acid transport; GO:0015672 monovalent ino…	GO:0005622 intracellular; GO:0005623 cell; GO:0005737 cytoplasm; GO:0005739 mitochondrion; GO:0005740 mitochondrial envelope; GO:0005743 mitochondrial inner membrane; GO:0016020 membrane; GO:0016021 integral component of membrane; GO:0019866 organelle inner membrane; GO:0031090 organelle membrane; GO:0031224 intrinsic component of membrane; GO:0031966 mitochondrial membrane; GO:0031967 organelle …	GO:0005215 transporter activity; GO:0005280 hydrogen:amino acid symporter activity; GO:0005283 sodium:amino acid symporter activity; GO:0005310 dicarboxylic acid transmembrane transporter activity; GO:0005313 L-glutamate transmembrane transporter activity; GO:0005314 high-affinity glutamate transmembrane transporter activity; GO:0005326 neurotransmitter transporter activity; GO:0005328 neurotrans…			C	KOG0750	Mitochondrial solute carrier protein
A2A9R3	Melanoma-associated antigen B4 OS=Mus musculus OX=10090 GN=Mageb4 PE=1 SV=1	Mageb4	1.456	0.000426912	Up	60.922	20.7	6	6	7	1.133	1.177	1.265	0.798	0.824	0.834	nucleus					GO:0005622 intracellular; GO:0005623 cell; GO:0005737 cytoplasm; GO:0044424 intracellular part; GO:0044464 cell part;				S	KOG4562	Uncharacterized conserved protein (tumor-rejection antigen MAGE in humans)
Q8BFQ8	Glutamine amidotransferase-like class 1 domain-containing protein 1 OS=Mus musculus OX=10090 GN=Gatd1 PE=1 SV=1	Gatd1	1.454	0.00977448	Up	23.277	30.5	4	4	5	1.191	1.157	1.215	0.71	0.939	0.801	extracellular
P62830	60S ribosomal protein L23 OS=Mus musculus OX=10090 GN=Rpl23 PE=1 SV=1	Rpl23	1.435	0.0111561	Up	14.865	38.6	4	4	12	1.179	1.134	1.241	0.706	0.853	0.917	cytoplasm	K02894	RP-L23e, RPL23; large subunit ribosomal protein L23e	map03010 Ribosome	GO:0000122 negative regulation of transcription from RNA polymerase II promoter; GO:0000184 nuclear-transcribed mRNA catabolic process, nonsense-mediated decay; GO:0000956 nuclear-transcribed mRNA catabolic process; GO:0006139 nucleobase-containing compound metabolic process; GO:0006355 regulation of transcription, DNA-templated; GO:0006357 regulation of transcription from RNA polymerase II promo…	GO:0005622 intracellular; GO:0005623 cell; GO:0005634 nucleus; GO:0005654 nucleoplasm; GO:0005730 nucleolus; GO:0005737 cytoplasm; GO:0005783 endoplasmic reticulum; GO:0005789 endoplasmic reticulum membrane; GO:0005791 rough endoplasmic reticulum; GO:0005829 cytosol; GO:0005840 ribosome; GO:0012505 endomembrane system; GO:0015934 large ribosomal subunit; GO:0016020 membrane; GO:0022625 cytosolic …	GO:0001221 transcription cofactor binding; GO:0001223 transcription coactivator binding; GO:0003676 nucleic acid binding; GO:0003723 RNA binding; GO:0003735 structural constituent of ribosome; GO:0004857 enzyme inhibitor activity; GO:0005198 structural molecule activity; GO:0005488 binding; GO:0005515 protein binding; GO:0008134 transcription factor binding; GO:0019843 rRNA binding; GO:0019899 en…	PF00238	Ribosomal protein L14p/L23e	J	KOG0901	60S ribosomal protein L14/L17/L23
Q9WVH9	Fibulin-5 OS=Mus musculus OX=10090 GN=Fbln5 PE=1 SV=1	Fbln5	1.434	0.00917869	Up	50.193	15.8	6	6	7	1.284	1.016	1.238	0.793	0.848	0.827	extracellular	K17340	FBLN5; fibulin 5		GO:0001558 regulation of cell growth; GO:0006810 transport; GO:0007155 cell adhesion; GO:0007160 cell-matrix adhesion; GO:0008104 protein localization; GO:0009987 cellular process; GO:0016043 cellular component organization; GO:0019222 regulation of metabolic process; GO:0022607 cellular component assembly; GO:0022610 biological adhesion; GO:0030198 extracellular matrix organization; GO:0031323 r…	GO:0005576 extracellular region; GO:0005615 extracellular space; GO:0031012 extracellular matrix; GO:0044421 extracellular region part;	GO:0005102 receptor binding; GO:0005178 integrin binding; GO:0005488 binding; GO:0005515 protein binding; GO:0008022 protein C-terminus binding; GO:0042802 identical protein binding; GO:0042803 protein homodimerization activity; GO:0044877 macromolecular complex binding; GO:0046983 protein dimerization activity; GO:0050839 cell adhesion molecule binding;	PF07645; PF12662	Calcium-binding EGF domain; Complement Clr-like EGF-like	T	KOG1217	Fibrillins and related proteins containing Ca2+-binding EGF-like domains
P26040	Ezrin OS=Mus musculus OX=10090 GN=Ezr PE=1 SV=3	Ezr	1.432	7.02947e-05	Up	69.406	29	20	14	29	1.173	1.182	1.147	0.843	0.813	0.789	cytoplasm	K08007	VIL2; villin 2 (ezrin)	map04530 Tight junction; map04670 Leukocyte transendothelial migration; map04810 Regulation of actin cytoskeleton; map04971 Gastric acid secretion; map05130 Pathogenic Escherichia coli infection; map05205 Proteoglycans in cancer; map05206 MicroRNAs in cancer	GO:0000122 negative regulation of transcription from RNA polymerase II promoter; GO:0000226 microtubule cytoskeleton organization; GO:0000902 cell morphogenesis; GO:0000904 cell morphogenesis involved in differentiation; GO:0001817 regulation of cytokine production; GO:0001818 negative regulation of cytokine production; GO:0001885 endothelial cell development; GO:0001932 regulation of protein pho…	GO:0001650 fibrillar center; GO:0001726 ruffle; GO:0001772 immunological synapse; GO:0001931 uropod; GO:0005622 intracellular; GO:0005623 cell; GO:0005634 nucleus; GO:0005730 nucleolus; GO:0005737 cytoplasm; GO:0005768 endosome; GO:0005815 microtubule organizing center; GO:0005829 cytosol; GO:0005856 cytoskeleton; GO:0005884 actin filament; GO:0005886 plasma membrane; GO:0005902 microvillus; GO:0…	GO:0003779 actin binding; GO:0005198 structural molecule activity; GO:0005488 binding; GO:0005515 protein binding; GO:0008017 microtubule binding; GO:0008022 protein C-terminus binding; GO:0008092 cytoskeletal protein binding; GO:0015631 tubulin binding; GO:0019899 enzyme binding; GO:0019900 kinase binding; GO:0019901 protein kinase binding; GO:0019904 protein domain specific binding; GO:0034236 …	PF09379; PF00373; PF09380	FERM N-terminal domain ; FERM central domain; FERM C-terminal PH-like domain	Z	KOG3529	Radixin, moesin and related proteins of the ERM family
P34884	Macrophage migration inhibitory factor OS=Mus musculus OX=10090 GN=Mif PE=1 SV=2	Mif	1.431	0.000592265	Up	12.504	32.2	3	3	4	1.123	1.158	1.256	0.814	0.81	0.847	cytoplasm,nucleus	K07253	MIF; phenylpyruvate tautomerase [EC:5.3.2.1]	map00350 Tyrosine metabolism; map00360 Phenylalanine metabolism; map01100 Metabolic pathways	GO:0000003 reproduction; GO:0001516 prostaglandin biosynthetic process; GO:0001775 cell activation; GO:0001817 regulation of cytokine production; GO:0001819 positive regulation of cytokine production; GO:0001932 regulation of protein phosphorylation; GO:0001934 positive regulation of protein phosphorylation; GO:0001976 neurological system process involved in regulation of systemic arterial blood …	GO:0005576 extracellular region; GO:0005615 extracellular space; GO:0005622 intracellular; GO:0005623 cell; GO:0005634 nucleus; GO:0005654 nucleoplasm; GO:0005737 cytoplasm; GO:0005829 cytosol; GO:0009986 cell surface; GO:0012505 endomembrane system; GO:0030141 secretory granule; GO:0031410 cytoplasmic vesicle; GO:0031974 membrane-enclosed lumen; GO:0031981 nuclear lumen; GO:0031982 vesicle; GO:0…	GO:0002020 protease binding; GO:0003824 catalytic activity; GO:0004167 dopachrome isomerase activity; GO:0005102 receptor binding; GO:0005125 cytokine activity; GO:0005126 cytokine receptor binding; GO:0005488 binding; GO:0005515 protein binding; GO:0016853 isomerase activity; GO:0016860 intramolecular oxidoreductase activity; GO:0016862 intramolecular oxidoreductase activity, interconverting ket…	PF01187	Macrophage migration inhibitory factor (MIF)	V	KOG1759	Macrophage migration inhibitory factor
P0C7N9	Proteasome assembly chaperone 4 OS=Mus musculus OX=10090 GN=Psmg4 PE=1 SV=1	Psmg4	1.423	0.0138709	Up	13.974	20.3	1	1	1	1.142	1.092	1.297	0.722	0.9	0.86	cytoplasm,nucleus	K11878	PSMG4, PAC4; proteasome assembly chaperone 4
Q8R3V5	Endophilin-B2 OS=Mus musculus OX=10090 GN=Sh3glb2 PE=1 SV=2	Sh3glb2	1.421	0.0101042	Up	44.503	9.8	4	3	4	1.217	1.167	1.147	0.713	0.921	0.851	cytoplasm	K21269	SH3GLB2; endophilin-B2	map04144 Endocytosis		GO:0005622 intracellular; GO:0005623 cell; GO:0005634 nucleus; GO:0005654 nucleoplasm; GO:0005737 cytoplasm; GO:0005829 cytosol; GO:0031974 membrane-enclosed lumen; GO:0031981 nuclear lumen; GO:0043226 organelle; GO:0043227 membrane-bounded organelle; GO:0043229 intracellular organelle; GO:0043231 intracellular membrane-bounded organelle; GO:0043233 organelle lumen; GO:0044422 organelle part; GO:…	GO:0005488 binding; GO:0005515 protein binding; GO:0042802 identical protein binding;	PF03114	BAR domain	T	KOG3725	SH3 domain protein SH3GLB
Q501J2	Adenine nucleotide translocase lysine N-methyltransferase OS=Mus musculus OX=10090 GN=Antkmt PE=1 SV=1	Antkmt	1.42	0.0244387	Up	24.739	13.1	2	2	3	1.18	1.169	1.173	1.003	0.754	0.724	extracellular									Q	KOG4058	Uncharacterized conserved protein
Q8BK35	Ribosome biogenesis protein NOP53 OS=Mus musculus OX=10090 GN=Nop53 PE=1 SV=1	Nop53	1.414	0.00210729	Up	55.792	5.6	3	3	3	1.127	1.157	1.239	0.802	0.791	0.898	nucleus	K14840	NOP53, GLTSCR2; nucleolar protein 53		GO:0000027 ribosomal large subunit assembly; GO:0000054 ribosomal subunit export from nucleus; GO:0000055 ribosomal large subunit export from nucleus; GO:0000075 cell cycle checkpoint; GO:0000077 DNA damage checkpoint; GO:0000122 negative regulation of transcription from RNA polymerase II promoter; GO:0000278 mitotic cell cycle; GO:0001666 response to hypoxia; GO:0001817 regulation of cytokine pr…	GO:0001650 fibrillar center; GO:0005622 intracellular; GO:0005623 cell; GO:0005634 nucleus; GO:0005654 nucleoplasm; GO:0005730 nucleolus; GO:0005737 cytoplasm; GO:0005829 cytosol; GO:0031974 membrane-enclosed lumen; GO:0031981 nuclear lumen; GO:0043226 organelle; GO:0043227 membrane-bounded organelle; GO:0043228 non-membrane-bounded organelle; GO:0043229 intracellular organelle; GO:0043231 intrac…	GO:0002039 p53 binding; GO:0003676 nucleic acid binding; GO:0003723 RNA binding; GO:0005488 binding; GO:0005515 protein binding; GO:0008097 5S rRNA binding; GO:0019843 rRNA binding; GO:0042802 identical protein binding; GO:0097159 organic cyclic compound binding; GO:1901363 heterocyclic compound binding;			S	KOG2823	Cellular protein (glioma tumor suppressor candidate region gene 2)
Q9CY66	H/ACA ribonucleoprotein complex subunit 1 OS=Mus musculus OX=10090 GN=Gar1 PE=1 SV=1	Gar1	1.413	0.00911615	Up	23.474	19.5	4	4	6	1.142	1.128	1.249	0.825	0.737	0.928	cytoplasm	K11128	GAR1, NOLA1; H/ACA ribonucleoprotein complex subunit 1	map03008 Ribosome biogenesis in eukaryotes	GO:0000154 rRNA modification; GO:0000454 snoRNA guided rRNA pseudouridine synthesis; GO:0000723 telomere maintenance; GO:0001522 pseudouridine synthesis; GO:0006139 nucleobase-containing compound metabolic process; GO:0006259 DNA metabolic process; GO:0006278 RNA-dependent DNA biosynthetic process; GO:0006364 rRNA processing; GO:0006396 RNA processing; GO:0006725 cellular aromatic compound metabo…	GO:0001650 fibrillar center; GO:0001651 dense fibrillar component; GO:0005622 intracellular; GO:0005623 cell; GO:0005634 nucleus; GO:0005654 nucleoplasm; GO:0005697 telomerase holoenzyme complex; GO:0005730 nucleolus; GO:0005732 small nucleolar ribonucleoprotein complex; GO:0015030 Cajal body; GO:0016604 nuclear body; GO:0031429 box H/ACA snoRNP complex; GO:0031974 membrane-enclosed lumen; GO:003…	GO:0003676 nucleic acid binding; GO:0003723 RNA binding; GO:0005488 binding; GO:0030515 snoRNA binding; GO:0034513 box H/ACA snoRNA binding; GO:0070034 telomerase RNA binding; GO:0097159 organic cyclic compound binding; GO:1901363 heterocyclic compound binding;	PF04410	Gar1/Naf1 RNA binding region	J	KOG3262	H/ACA small nucleolar RNP component GAR1
Q05186	Reticulocalbin-1 OS=Mus musculus OX=10090 GN=Rcn1 PE=1 SV=1	Rcn1	1.41	0.00304203	Up	38.113	19.1	5	5	10	1.119	1.17	1.192	0.871	0.742	0.855	endoplasmic reticulum				GO:0001654 eye development; GO:0001701 in utero embryonic development; GO:0006464 cellular protein modification process; GO:0006807 nitrogen compound metabolic process; GO:0007275 multicellular organism development; GO:0007423 sensory organ development; GO:0008152 metabolic process; GO:0009790 embryo development; GO:0009792 embryo development ending in birth or egg hatching; GO:0009987 cellular p…	GO:0005622 intracellular; GO:0005623 cell; GO:0005737 cytoplasm; GO:0005783 endoplasmic reticulum; GO:0005788 endoplasmic reticulum lumen; GO:0012505 endomembrane system; GO:0031974 membrane-enclosed lumen; GO:0043226 organelle; GO:0043227 membrane-bounded organelle; GO:0043229 intracellular organelle; GO:0043231 intracellular membrane-bounded organelle; GO:0043233 organelle lumen; GO:0044422 org…	GO:0005488 binding; GO:0005509 calcium ion binding; GO:0043167 ion binding; GO:0043169 cation binding; GO:0046872 metal ion binding;	PF13202	EF hand	TU	KOG4223	Reticulocalbin, calumenin, DNA supercoiling factor, and related Ca2+-binding proteins of the CREC family (EF-Hand protein superfamily)
P31324	cAMP-dependent protein kinase type II-beta regulatory subunit OS=Mus musculus OX=10090 GN=Prkar2b PE=1 SV=3	Prkar2b	1.409	0.00252144	Up	46.167	9.1	3	2	5	1.21	1.077	1.226	0.803	0.881	0.81	cytoplasm,nucleus	K04739	PRKAR; cAMP-dependent protein kinase regulator	map04910 Insulin signaling pathway	GO:0000086 G2/M transition of mitotic cell cycle; GO:0000278 mitotic cell cycle; GO:0001932 regulation of protein phosphorylation; GO:0001933 negative regulation of protein phosphorylation; GO:0001934 positive regulation of protein phosphorylation; GO:0003008 system process; GO:0003014 renal system process; GO:0003091 renal water homeostasis; GO:0006082 organic acid metabolic process; GO:0006469 …	GO:0005622 intracellular; GO:0005623 cell; GO:0005737 cytoplasm; GO:0005739 mitochondrion; GO:0005740 mitochondrial envelope; GO:0005743 mitochondrial inner membrane; GO:0005813 centrosome; GO:0005815 microtubule organizing center; GO:0005829 cytosol; GO:0005856 cytoskeleton; GO:0005886 plasma membrane; GO:0005929 cilium; GO:0005952 cAMP-dependent protein kinase complex; GO:0015630 microtubule cy…	GO:0000166 nucleotide binding; GO:0004857 enzyme inhibitor activity; GO:0004860 protein kinase inhibitor activity; GO:0004862 cAMP-dependent protein kinase inhibitor activity; GO:0005488 binding; GO:0005515 protein binding; GO:0008603 cAMP-dependent protein kinase regulator activity; GO:0017076 purine nucleotide binding; GO:0019207 kinase regulator activity; GO:0019210 kinase inhibitor activity; …	PF02197; PF00027	Regulatory subunit of type II PKA R-subunit; Cyclic nucleotide-binding domain	T	KOG1113	cAMP-dependent protein kinase types I and II, regulatory subunit
Q05816	Fatty acid-binding protein 5 OS=Mus musculus OX=10090 GN=Fabp5 PE=1 SV=3	Fabp5	1.408	0.000967524	Up	15.137	53.3	6	6	15	1.234	1.11	1.142	0.83	0.856	0.79	extracellular	K08754	FABP5; fatty acid-binding protein 5, epidermal	map03320 PPAR signaling pathway	GO:0001775 cell activation; GO:0002252 immune effector process; GO:0002263 cell activation involved in immune response; GO:0002274 myeloid leukocyte activation; GO:0002275 myeloid cell activation involved in immune response; GO:0002283 neutrophil activation involved in immune response; GO:0002366 leukocyte activation involved in immune response; GO:0002376 immune system process; GO:0002443 leukoc…	GO:0000323 lytic vacuole; GO:0005576 extracellular region; GO:0005615 extracellular space; GO:0005622 intracellular; GO:0005623 cell; GO:0005634 nucleus; GO:0005654 nucleoplasm; GO:0005737 cytoplasm; GO:0005764 lysosome; GO:0005766 primary lysosome; GO:0005773 vacuole; GO:0005775 vacuolar lumen; GO:0005829 cytosol; GO:0005886 plasma membrane; GO:0012505 endomembrane system; GO:0012506 vesicle mem…	GO:0001972 retinoic acid binding; GO:0005488 binding; GO:0005501 retinoid binding; GO:0005504 fatty acid binding; GO:0005515 protein binding; GO:0008289 lipid binding; GO:0019840 isoprenoid binding; GO:0031406 carboxylic acid binding; GO:0033293 monocarboxylic acid binding; GO:0036094 small molecule binding; GO:0042802 identical protein binding; GO:0043167 ion binding; GO:0043168 anion binding; G…	PF00061	Lipocalin / cytosolic fatty-acid binding protein family	C	KOG4015	Fatty acid-binding protein FABP
P25785	Metalloproteinase inhibitor 2 OS=Mus musculus OX=10090 GN=Timp2 PE=1 SV=2	Timp2	1.406	0.00494537	Up	24.328	10	2	2	3	1.288	1.136	1.09	0.802	0.807	0.89	extracellular	K22583	TIMP2; metalloproteinase inhibitor 2		GO:0000003 reproduction; GO:0001775 cell activation; GO:0001932 regulation of protein phosphorylation; GO:0001934 positive regulation of protein phosphorylation; GO:0002252 immune effector process; GO:0002263 cell activation involved in immune response; GO:0002274 myeloid leukocyte activation; GO:0002275 myeloid cell activation involved in immune response; GO:0002283 neutrophil activation involve…	GO:0005576 extracellular region; GO:0005604 basement membrane; GO:0005615 extracellular space; GO:0005622 intracellular; GO:0005623 cell; GO:0005737 cytoplasm; GO:0009986 cell surface; GO:0012505 endomembrane system; GO:0030141 secretory granule; GO:0030424 axon; GO:0030426 growth cone; GO:0030427 site of polarized growth; GO:0031012 extracellular matrix; GO:0031410 cytoplasmic vesicle; GO:003197…	GO:0002020 protease binding; GO:0004857 enzyme inhibitor activity; GO:0004866 endopeptidase inhibitor activity; GO:0005102 receptor binding; GO:0005178 integrin binding; GO:0005488 binding; GO:0005515 protein binding; GO:0008047 enzyme activator activity; GO:0008191 metalloendopeptidase inhibitor activity; GO:0008270 zinc ion binding; GO:0019899 enzyme binding; GO:0030234 enzyme regulator activit…	PF00965	Tissue inhibitor of metalloproteinase	T	KOG4745	Metalloproteinase inhibitor TIMP and related proteins
Q3TH73	Protein tweety homolog 2 OS=Mus musculus OX=10090 GN=Ttyh2 PE=1 SV=1	Ttyh2	1.403	0.0159015	Up	59.007	1.7	1	1	1	1.076	1.168	1.262	0.956	0.775	0.768	plasma membrane	K22641	TTYH; protein tweety			GO:0016020 membrane; GO:0016021 integral component of membrane; GO:0031224 intrinsic component of membrane; GO:0044425 membrane part;				P	KOG4433	Tweety transmembrane/cell surface protein
Q9QZM0	Ubiquilin-2 OS=Mus musculus OX=10090 GN=Ubqln2 PE=1 SV=2	Ubqln2	1.402	0.00439179	Up	67.35	14.4	6	4	11	1.125	1.147	1.25	0.921	0.797	0.795	nucleus	K04523	UBQLN, DSK2; ubiquilin	map04141 Protein processing in endoplasmic reticulum	GO:0002090 regulation of receptor internalization; GO:0002091 negative regulation of receptor internalization; GO:0006508 proteolysis; GO:0006511 ubiquitin-dependent protein catabolic process; GO:0006807 nitrogen compound metabolic process; GO:0006950 response to stress; GO:0008152 metabolic process; GO:0008277 regulation of G-protein coupled receptor protein signaling pathway; GO:0009056 catabol…	GO:0005622 intracellular; GO:0005623 cell; GO:0005737 cytoplasm; GO:0005829 cytosol; GO:0005886 plasma membrane; GO:0016020 membrane; GO:0044424 intracellular part; GO:0044444 cytoplasmic part; GO:0044464 cell part; GO:0071944 cell periphery;		PF00240; PF00627	Ubiquitin family; UBA/TS-N domain	O	KOG0010	Ubiquitin-like protein
Q8CAY6	Acetyl-CoA acetyltransferase, cytosolic OS=Mus musculus OX=10090 GN=Acat2 PE=1 SV=2	Acat2	1.395	0.0276206	Up	41.297	19.4	5	5	8	1.006	1.082	1.347	0.786	0.888	0.788	peroxisome	K00626	E2.3.1.9, atoB; acetyl-CoA C-acetyltransferase [EC:2.3.1.9]	map00071 Fatty acid degradation; map00072 Synthesis and degradation of ketone bodies; map00280 Valine, leucine and isoleucine degradation; map00310 Lysine degradation; map00380 Tryptophan metabolism; map00620 Pyruvate metabolism; map00630 Glyoxylate and dicarboxylate metabolism; map00640 Propanoate metabolism; map00650 Butanoate metabolism; map00900 Terpenoid backbone biosynthesis; map01100 Metab…	GO:0001101 response to acid chemical; GO:0001889 liver development; GO:0006066 alcohol metabolic process; GO:0006082 organic acid metabolic process; GO:0006091 generation of precursor metabolites and energy; GO:0006629 lipid metabolic process; GO:0006631 fatty acid metabolic process; GO:0006635 fatty acid beta-oxidation; GO:0006694 steroid biosynthetic process; GO:0006695 cholesterol biosynthetic…	GO:0005622 intracellular; GO:0005623 cell; GO:0005634 nucleus; GO:0005730 nucleolus; GO:0005737 cytoplasm; GO:0005739 mitochondrion; GO:0005777 peroxisome; GO:0005829 cytosol; GO:0031974 membrane-enclosed lumen; GO:0031981 nuclear lumen; GO:0042579 microbody; GO:0043226 organelle; GO:0043227 membrane-bounded organelle; GO:0043228 non-membrane-bounded organelle; GO:0043229 intracellular organelle;…	GO:0003824 catalytic activity; GO:0003985 acetyl-CoA C-acetyltransferase activity; GO:0003988 acetyl-CoA C-acyltransferase activity; GO:0016407 acetyltransferase activity; GO:0016408 C-acyltransferase activity; GO:0016453 C-acetyltransferase activity; GO:0016740 transferase activity; GO:0016746 transferase activity, transferring acyl groups; GO:0016747 transferase activity, transferring acyl grou…	PF00108; PF02803	Thiolase, N-terminal domain; Thiolase, C-terminal domain	I	KOG1390	Acetyl-CoA acetyltransferase
Q8C3X2	Coiled-coil domain-containing protein 90B, mitochondrial OS=Mus musculus OX=10090 GN=Ccdc90b PE=1 SV=1	Ccdc90b	1.394	0.0391876	Up	29.596	18	3	3	3	1.279	0.961	1.256	0.912	0.751	0.845	mitochondria					GO:0005622 intracellular; GO:0005623 cell; GO:0005737 cytoplasm; GO:0005739 mitochondrion; GO:0043226 organelle; GO:0043227 membrane-bounded organelle; GO:0043229 intracellular organelle; GO:0043231 intracellular membrane-bounded organelle; GO:0044424 intracellular part; GO:0044444 cytoplasmic part; GO:0044464 cell part;				S	KOG3156	Uncharacterized membrane protein
Q5SYD0	Unconventional myosin-Id OS=Mus musculus OX=10090 GN=Myo1d PE=1 SV=1	Myo1d	1.384	0.00697053	Up	116.08	13.6	13	13	14	1.169	1.073	1.237	0.759	0.866	0.888	cytoplasm	K10356	MYO1; myosin I	map05130 Pathogenic Escherichia coli infection	GO:0006810 transport; GO:0007275 multicellular organism development; GO:0007399 nervous system development; GO:0007417 central nervous system development; GO:0007420 brain development; GO:0009892 negative regulation of metabolic process; GO:0010563 negative regulation of phosphorus metabolic process; GO:0010921 regulation of phosphatase activity; GO:0010923 negative regulation of phosphatase acti…	GO:0005622 intracellular; GO:0005623 cell; GO:0005737 cytoplasm; GO:0005768 endosome; GO:0005783 endoplasmic reticulum; GO:0005790 smooth endoplasmic reticulum; GO:0005856 cytoskeleton; GO:0005886 plasma membrane; GO:0005903 brush border; GO:0012505 endomembrane system; GO:0015629 actin cytoskeleton; GO:0016020 membrane; GO:0016323 basolateral plasma membrane; GO:0016459 myosin complex; GO:003042…	GO:0000146 microfilament motor activity; GO:0003774 motor activity; GO:0003779 actin binding; GO:0003824 catalytic activity; GO:0005488 binding; GO:0005515 protein binding; GO:0005516 calmodulin binding; GO:0008092 cytoskeletal protein binding; GO:0016462 pyrophosphatase activity; GO:0016787 hydrolase activity; GO:0016817 hydrolase activity, acting on acid anhydrides; GO:0016818 hydrolase activit…	PF00063	Myosin head (motor domain)	Z	KOG0164	Myosin class I heavy chain
Q9Z1Q5	Chloride intracellular channel protein 1 OS=Mus musculus OX=10090 GN=Clic1 PE=1 SV=3	Clic1	1.381	0.00240726	Up	27.013	41.1	7	7	19	1.259	1.075	1.167	0.831	0.863	0.842	cytoplasm	K05021	CLIC1; chloride intracellular channel protein 1		GO:0006810 transport; GO:0006811 ion transport; GO:0006820 anion transport; GO:0006821 chloride transport; GO:0007154 cell communication; GO:0007165 signal transduction; GO:0009987 cellular process; GO:0015698 inorganic anion transport; GO:0023052 signaling; GO:0030278 regulation of ossification; GO:0034220 ion transmembrane transport; GO:0042391 regulation of membrane potential; GO:0045595 regul…	GO:0005576 extracellular region; GO:0005615 extracellular space; GO:0005622 intracellular; GO:0005623 cell; GO:0005634 nucleus; GO:0005635 nuclear envelope; GO:0005737 cytoplasm; GO:0005739 mitochondrion; GO:0005903 brush border; GO:0012505 endomembrane system; GO:0031967 organelle envelope; GO:0031975 envelope; GO:0031982 vesicle; GO:0043226 organelle; GO:0043227 membrane-bounded organelle; GO:0…	GO:0005215 transporter activity; GO:0005216 ion channel activity; GO:0005244 voltage-gated ion channel activity; GO:0005247 voltage-gated chloride channel activity; GO:0005253 anion channel activity; GO:0005254 chloride channel activity; GO:0008308 voltage-gated anion channel activity; GO:0008509 anion transmembrane transporter activity; GO:0015075 ion transmembrane transporter activity; GO:00151…	PF13409; PF13410	Glutathione S-transferase, N-terminal domain; Glutathione S-transferase, C-terminal domain	P	KOG1422	Intracellular Cl- channel CLIC, contains GST domain
Q8BY71	Histone acetyltransferase type B catalytic subunit OS=Mus musculus OX=10090 GN=Hat1 PE=1 SV=1	Hat1	1.381	0.0267218	Up	49.278	3.1	1	1	1	1.024	1.372	1.092	0.88	0.838	0.807	cytoplasm	K11303	HAT1, KAT1; histone acetyltransferase 1 [EC:2.3.1.48]	map05034 Alcoholism	GO:0006323 DNA packaging; GO:0006325 chromatin organization; GO:0006333 chromatin assembly or disassembly; GO:0006334 nucleosome assembly; GO:0006335 DNA replication-dependent nucleosome assembly; GO:0006336 DNA replication-independent nucleosome assembly; GO:0006464 cellular protein modification process; GO:0006473 protein acetylation; GO:0006475 internal protein amino acid acetylation; GO:00068…	GO:0000228 nuclear chromosome; GO:0000785 chromatin; GO:0000790 nuclear chromatin; GO:0005622 intracellular; GO:0005623 cell; GO:0005634 nucleus; GO:0005654 nucleoplasm; GO:0005694 chromosome; GO:0005737 cytoplasm; GO:0016363 nuclear matrix; GO:0031974 membrane-enclosed lumen; GO:0031981 nuclear lumen; GO:0032991 macromolecular complex; GO:0034399 nuclear periphery; GO:0043226 organelle; GO:00432…	GO:0003824 catalytic activity; GO:0004402 histone acetyltransferase activity; GO:0005488 binding; GO:0005515 protein binding; GO:0008080 N-acetyltransferase activity; GO:0010485 H4 histone acetyltransferase activity; GO:0016407 acetyltransferase activity; GO:0016410 N-acyltransferase activity; GO:0016740 transferase activity; GO:0016746 transferase activity, transferring acyl groups; GO:0016747 t…	PF10394	Histone acetyl transferase HAT1 N-terminus	B	KOG2696	Histone acetyltransferase type b catalytic subunit
P70335	Rho-associated protein kinase 1 OS=Mus musculus OX=10090 GN=Rock1 PE=1 SV=1	Rock1	1.38	0.011861	Up	158.17	10.2	14	14	14	1.046	1.263	1.179	0.801	0.8	0.926	nucleus	K04514	ROCK1; Rho-associated protein kinase 1 [EC:2.7.11.1]	map04022 cGMP-PKG signaling pathway; map04024 cAMP signaling pathway; map04062 Chemokine signaling pathway; map04071 Sphingolipid signaling pathway; map04270 Vascular smooth muscle contraction; map04350 TGF-beta signaling pathway; map04360 Axon guidance; map04510 Focal adhesion; map04530 Tight junction; map04611 Platelet activation; map04670 Leukocyte transendothelial migration; map04810 Regulati…	GO:0000003 reproduction; GO:0000280 nuclear division; GO:0000902 cell morphogenesis; GO:0000904 cell morphogenesis involved in differentiation; GO:0000910 cytokinesis; GO:0001775 cell activation; GO:0001932 regulation of protein phosphorylation; GO:0001934 positive regulation of protein phosphorylation; GO:0001952 regulation of cell-matrix adhesion; GO:0001954 positive regulation of cell-matrix a…	GO:0001726 ruffle; GO:0005576 extracellular region; GO:0005622 intracellular; GO:0005623 cell; GO:0005737 cytoplasm; GO:0005829 cytosol; GO:0005856 cytoskeleton; GO:0005886 plasma membrane; GO:0010494 cytoplasmic stress granule; GO:0012505 endomembrane system; GO:0016020 membrane; GO:0030027 lamellipodium; GO:0030141 secretory granule; GO:0031252 cell leading edge; GO:0031410 cytoplasmic vesicle;…	GO:0003824 catalytic activity; GO:0004672 protein kinase activity; GO:0004674 protein serine/threonine kinase activity; GO:0005488 binding; GO:0005515 protein binding; GO:0016301 kinase activity; GO:0016740 transferase activity; GO:0016772 transferase activity, transferring phosphorus-containing groups; GO:0016773 phosphotransferase activity, alcohol group as acceptor; GO:0017016 Ras GTPase bindi…	PF00069; PF08912	Protein kinase domain; Rho Binding	T	KOG0612	Rho-associated, coiled-coil containing protein kinase
Q91XU0	ATPase WRNIP1 OS=Mus musculus OX=10090 GN=Wrnip1 PE=1 SV=2	Wrnip1	1.38	0.0290572	Up	71.793	2	1	1	1	1.234	1.067	1.187	0.701	0.924	0.902	nucleus	K07478	ycaJ; putative ATPase		GO:0000731 DNA synthesis involved in DNA repair; GO:0006139 nucleobase-containing compound metabolic process; GO:0006259 DNA metabolic process; GO:0006275 regulation of DNA replication; GO:0006281 DNA repair; GO:0006725 cellular aromatic compound metabolic process; GO:0006807 nitrogen compound metabolic process; GO:0006950 response to stress; GO:0006974 cellular response to DNA damage stimulus; G…	GO:0005622 intracellular; GO:0005623 cell; GO:0005634 nucleus; GO:0005737 cytoplasm; GO:0043226 organelle; GO:0043227 membrane-bounded organelle; GO:0043229 intracellular organelle; GO:0043231 intracellular membrane-bounded organelle; GO:0044424 intracellular part; GO:0044444 cytoplasmic part; GO:0044464 cell part; GO:0048471 perinuclear region of cytoplasm;	GO:0003824 catalytic activity; GO:0005488 binding; GO:0005515 protein binding; GO:0016462 pyrophosphatase activity; GO:0016787 hydrolase activity; GO:0016817 hydrolase activity, acting on acid anhydrides; GO:0016818 hydrolase activity, acting on acid anhydrides, in phosphorus-containing anhydrides; GO:0016887 ATPase activity; GO:0017111 nucleoside-triphosphatase activity; GO:0042802 identical pro…	PF00004; PF12002	ATPase family associated with various cellular activities (AAA); MgsA AAA+ ATPase C terminal	L	KOG2028	ATPase related to the helicase subunit of the Holliday junction resolvase
Q9QUR8	Semaphorin-7A OS=Mus musculus OX=10090 GN=Sema7a PE=1 SV=1	Sema7a	1.378	0.0147432	Up	74.993	12.3	7	7	8	1.17	1.215	1.099	0.949	0.736	0.844	plasma membrane	K06529	SEMA7, CD108; semaphorin 7	map04360 Axon guidance	GO:0000902 cell morphogenesis; GO:0000904 cell morphogenesis involved in differentiation; GO:0001558 regulation of cell growth; GO:0001817 regulation of cytokine production; GO:0001819 positive regulation of cytokine production; GO:0001932 regulation of protein phosphorylation; GO:0001934 positive regulation of protein phosphorylation; GO:0002682 regulation of immune system process; GO:0002684 po…	GO:0005623 cell; GO:0005886 plasma membrane; GO:0009897 external side of plasma membrane; GO:0009986 cell surface; GO:0016020 membrane; GO:0044425 membrane part; GO:0044459 plasma membrane part; GO:0044464 cell part; GO:0071944 cell periphery; GO:0098552 side of membrane;	GO:0005102 receptor binding; GO:0005178 integrin binding; GO:0005488 binding; GO:0005515 protein binding; GO:0038191 neuropilin binding; GO:0044877 macromolecular complex binding; GO:0050839 cell adhesion molecule binding;	PF13895	Immunoglobulin domain	T	KOG3611	Semaphorins
Q9DC71	28S ribosomal protein S15, mitochondrial OS=Mus musculus OX=10090 GN=Mrps15 PE=1 SV=2	Mrps15	1.375	0.0365773	Up	29.463	10.5	3	3	3	1.28	1.106	1.097	0.706	0.858	0.969	mitochondria	K02956	RP-S15, MRPS15, rpsO; small subunit ribosomal protein S15	map03010 Ribosome	GO:0006412 translation; GO:0006414 translational elongation; GO:0006415 translational termination; GO:0006518 peptide metabolic process; GO:0006807 nitrogen compound metabolic process; GO:0008152 metabolic process; GO:0009058 biosynthetic process; GO:0009059 macromolecule biosynthetic process; GO:0009987 cellular process; GO:0010467 gene expression; GO:0016043 cellular component organization; GO:…	GO:0000313 organellar ribosome; GO:0000314 organellar small ribosomal subunit; GO:0005622 intracellular; GO:0005623 cell; GO:0005634 nucleus; GO:0005730 nucleolus; GO:0005737 cytoplasm; GO:0005739 mitochondrion; GO:0005740 mitochondrial envelope; GO:0005743 mitochondrial inner membrane; GO:0005759 mitochondrial matrix; GO:0005761 mitochondrial ribosome; GO:0005763 mitochondrial small ribosomal su…	GO:0003735 structural constituent of ribosome; GO:0005198 structural molecule activity;	PF00312	Ribosomal protein S15	J	KOG2815	Mitochondrial/choloroplast ribosomal protein S15
O35381	Acidic leucine-rich nuclear phosphoprotein 32 family member A OS=Mus musculus OX=10090 GN=Anp32a PE=1 SV=1	Anp32a	1.373	0.0456339	Up	28.537	30	8	6	15	1.173	1.213	1.145	0.688	1.018	0.866	cytoplasm	K18646	ANP32A_C_D; acidic leucine-rich nuclear phosphoprotein 32 family member A/C/D		GO:0006810 transport; GO:0006913 nucleocytoplasmic transport; GO:0007154 cell communication; GO:0007165 signal transduction; GO:0007275 multicellular organism development; GO:0007399 nervous system development; GO:0009892 negative regulation of metabolic process; GO:0009894 regulation of catabolic process; GO:0009987 cellular process; GO:0010468 regulation of gene expression; GO:0010605 negative …	GO:0005622 intracellular; GO:0005623 cell; GO:0005634 nucleus; GO:0005654 nucleoplasm; GO:0005737 cytoplasm; GO:0005783 endoplasmic reticulum; GO:0005829 cytosol; GO:0012505 endomembrane system; GO:0016363 nuclear matrix; GO:0031974 membrane-enclosed lumen; GO:0031981 nuclear lumen; GO:0034399 nuclear periphery; GO:0043226 organelle; GO:0043227 membrane-bounded organelle; GO:0043229 intracellular…	GO:0005102 receptor binding; GO:0005178 integrin binding; GO:0005488 binding; GO:0005515 protein binding; GO:0008022 protein C-terminus binding; GO:0042393 histone binding; GO:0044877 macromolecular complex binding; GO:0050839 cell adhesion molecule binding;			K	KOG2739	Leucine-rich acidic nuclear protein
Q8CGP2	Histone H2B type 1-P OS=Mus musculus OX=10090 GN=Hist1h2bp PE=1 SV=3	Hist1h2bp	1.371	0.0152564	Up	13.992	53.2	8	2	77	1.271	1.089	1.135	0.775	0.818	0.956	nucleus	K11252	H2B; histone H2B	map05034 Alcoholism; map05203 Viral carcinogenesis; map05322 Systemic lupus erythematosus	GO:0002227 innate immune response in mucosa; GO:0002251 organ or tissue specific immune response; GO:0002376 immune system process; GO:0002385 mucosal immune response; GO:0006323 DNA packaging; GO:0006325 chromatin organization; GO:0006333 chromatin assembly or disassembly; GO:0006334 nucleosome assembly; GO:0006950 response to stress; GO:0006952 defense response; GO:0006955 immune response; GO:0…	GO:0005576 extracellular region; GO:0005615 extracellular space; GO:0005622 intracellular; GO:0005623 cell; GO:0005634 nucleus; GO:0005654 nucleoplasm; GO:0005694 chromosome; GO:0005737 cytoplasm; GO:0005829 cytosol; GO:0031974 membrane-enclosed lumen; GO:0031981 nuclear lumen; GO:0043226 organelle; GO:0043227 membrane-bounded organelle; GO:0043228 non-membrane-bounded organelle; GO:0043229 intra…	GO:0003676 nucleic acid binding; GO:0003677 DNA binding; GO:0005488 binding; GO:0005515 protein binding; GO:0042802 identical protein binding; GO:0097159 organic cyclic compound binding; GO:1901363 heterocyclic compound binding;	PF00125	Core histone H2A/H2B/H3/H4	B	KOG1744	Histone H2B
Q8BGH4	Receptor expression-enhancing protein 1 OS=Mus musculus OX=10090 GN=Reep1 PE=1 SV=1	Reep1	1.365	0.000560738	Up	22.284	19.9	3	3	4	1.232	1.109	1.187	0.855	0.866	0.863	extracellular	K17338	REEP1_2_3_4; receptor expression-enhancing protein 1/2/3/4		GO:0006996 organelle organization; GO:0007029 endoplasmic reticulum organization; GO:0008104 protein localization; GO:0009987 cellular process; GO:0010256 endomembrane system organization; GO:0016043 cellular component organization; GO:0032386 regulation of intracellular transport; GO:0032879 regulation of localization; GO:0033036 macromolecule localization; GO:0034613 cellular protein localizati…	GO:0005622 intracellular; GO:0005623 cell; GO:0005737 cytoplasm; GO:0005783 endoplasmic reticulum; GO:0005789 endoplasmic reticulum membrane; GO:0012505 endomembrane system; GO:0016020 membrane; GO:0031984 organelle subcompartment; GO:0042175 nuclear outer membrane-endoplasmic reticulum membrane network; GO:0043226 organelle; GO:0043227 membrane-bounded organelle; GO:0043229 intracellular organel…	GO:0001664 G-protein coupled receptor binding; GO:0005102 receptor binding; GO:0005488 binding; GO:0005515 protein binding; GO:0008017 microtubule binding; GO:0008092 cytoskeletal protein binding; GO:0015631 tubulin binding; GO:0031849 olfactory receptor binding;			U	KOG1726	HVA22/DP1 gene product-related proteins
P45952	Medium-chain specific acyl-CoA dehydrogenase, mitochondrial OS=Mus musculus OX=10090 GN=Acadm PE=1 SV=1	Acadm	1.364	0.0248934	Up	46.481	13.1	6	6	8	1.18	1.063	1.12	0.882	0.688	0.895	mitochondria	K00249	ACADM, acd; acyl-CoA dehydrogenase [EC:1.3.8.7]	map00071 Fatty acid degradation; map00280 Valine, leucine and isoleucine degradation; map01100 Metabolic pathways; map01212 Fatty acid metabolism; map03320 PPAR signaling pathway	GO:0000271 polysaccharide biosynthetic process; GO:0001889 liver development; GO:0005975 carbohydrate metabolic process; GO:0005976 polysaccharide metabolic process; GO:0005977 glycogen metabolic process; GO:0005978 glycogen biosynthetic process; GO:0006073 cellular glucan metabolic process; GO:0006082 organic acid metabolic process; GO:0006091 generation of precursor metabolites and energy; GO:0…	GO:0005622 intracellular; GO:0005623 cell; GO:0005634 nucleus; GO:0005654 nucleoplasm; GO:0005737 cytoplasm; GO:0005739 mitochondrion; GO:0005740 mitochondrial envelope; GO:0005759 mitochondrial matrix; GO:0016020 membrane; GO:0016604 nuclear body; GO:0016607 nuclear speck; GO:0030424 axon; GO:0031090 organelle membrane; GO:0031966 mitochondrial membrane; GO:0031967 organelle envelope; GO:0031974…	GO:0000062 fatty-acyl-CoA binding; GO:0000166 nucleotide binding; GO:0003824 catalytic activity; GO:0003995 acyl-CoA dehydrogenase activity; GO:0005488 binding; GO:0005515 protein binding; GO:0016491 oxidoreductase activity; GO:0016627 oxidoreductase activity, acting on the CH-CH group of donors; GO:0016853 isomerase activity; GO:0017076 purine nucleotide binding; GO:0030554 adenyl nucleotide bin…	PF02771; PF02770; PF00441	Acyl-CoA dehydrogenase, N-terminal domain; Acyl-CoA dehydrogenase, middle domain; Acyl-CoA dehydrogenase, C-terminal domain	I	KOG0140	Medium-chain acyl-CoA dehydrogenase
Q6PHN7	Transmembrane protein 164 OS=Mus musculus OX=10090 GN=Tmem164 PE=1 SV=1	Tmem164	1.36	0.0111432	Up	33.44	5.1	1	1	2	1.152	1.226	1.084	0.952	0.788	0.806	plasma membrane
P27786	Steroid 17-alpha-hydroxylase/17,20 lyase OS=Mus musculus OX=10090 GN=Cyp17a1 PE=1 SV=1	Cyp17a1	1.354	0.00140569	Up	57.637	39.1	16	16	53	1.152	1.172	1.119	0.857	0.791	0.895	endoplasmic reticulum	K00512	CYP17A; steroid 17alpha-monooxygenase / 17alpha-hydroxyprogesterone deacetylase [EC:1.14.14.19 1.14.14.32]	map00140 Steroid hormone biosynthesis; map01100 Metabolic pathways; map04913 Ovarian steroidogenesis; map04917 Prolactin signaling pathway; map04927 Cortisol synthesis and secretion; map04934 Cushing syndrome	GO:0000003 reproduction; GO:0001101 response to acid chemical; GO:0002237 response to molecule of bacterial origin; GO:0003006 developmental process involved in reproduction; GO:0006082 organic acid metabolic process; GO:0006629 lipid metabolic process; GO:0006694 steroid biosynthetic process; GO:0006702 androgen biosynthetic process; GO:0006704 glucocorticoid biosynthetic process; GO:0006725 cel…	GO:0005622 intracellular; GO:0005623 cell; GO:0005737 cytoplasm; GO:0005783 endoplasmic reticulum; GO:0005789 endoplasmic reticulum membrane; GO:0012505 endomembrane system; GO:0016020 membrane; GO:0030424 axon; GO:0031984 organelle subcompartment; GO:0036477 somatodendritic compartment; GO:0042175 nuclear outer membrane-endoplasmic reticulum membrane network; GO:0042995 cell projection; GO:00430…	GO:0003824 catalytic activity; GO:0004497 monooxygenase activity; GO:0004508 steroid 17-alpha-monooxygenase activity; GO:0005488 binding; GO:0008144 drug binding; GO:0008395 steroid hydroxylase activity; GO:0016491 oxidoreductase activity; GO:0016705 oxidoreductase activity, acting on paired donors, with incorporation or reduction of molecular oxygen; GO:0016829 lyase activity; GO:0016830 carbon-…	PF00067	Cytochrome P450	Q	KOG0156	Cytochrome P450 CYP2 subfamily
P04627	Serine/threonine-protein kinase A-Raf OS=Mus musculus OX=10090 GN=Araf PE=1 SV=2	Araf	1.353	0.0367975	Up	67.581	4.1	2	2	2	0.954	1.269	1.232	0.845	0.9	0.809	nucleus	K08845	ARAF, ARAF1; A-Raf proto-oncogene serine/threonine-protein kinase [EC:2.7.11.1]	map01521 EGFR tyrosine kinase inhibitor resistance; map01522 Endocrine resistance; map04010 MAPK signaling pathway; map04012 ErbB signaling pathway; map04068 FoxO signaling pathway; map04270 Vascular smooth muscle contraction; map04650 Natural killer cell mediated cytotoxicity; map04720 Long-term potentiation; map04726 Serotonergic synapse; map04730 Long-term depression; map04810 Regulation of ac…	GO:0000165 MAPK cascade; GO:0000186 activation of MAPKK activity; GO:0001932 regulation of protein phosphorylation; GO:0001934 positive regulation of protein phosphorylation; GO:0006464 cellular protein modification process; GO:0006468 protein phosphorylation; GO:0006793 phosphorus metabolic process; GO:0006796 phosphate-containing compound metabolic process; GO:0006807 nitrogen compound metaboli…	GO:0005622 intracellular; GO:0005623 cell; GO:0005737 cytoplasm; GO:0005739 mitochondrion; GO:0005829 cytosol; GO:0043226 organelle; GO:0043227 membrane-bounded organelle; GO:0043229 intracellular organelle; GO:0043231 intracellular membrane-bounded organelle; GO:0044424 intracellular part; GO:0044444 cytoplasmic part; GO:0044464 cell part;	GO:0003824 catalytic activity; GO:0004672 protein kinase activity; GO:0004674 protein serine/threonine kinase activity; GO:0004709 MAP kinase kinase kinase activity; GO:0005488 binding; GO:0005515 protein binding; GO:0016301 kinase activity; GO:0016740 transferase activity; GO:0016772 transferase activity, transferring phosphorus-containing groups; GO:0016773 phosphotransferase activity, alcohol …	PF02196; PF00130; PF07714	Raf-like Ras-binding domain; Phorbol esters/diacylglycerol binding domain (C1 domain); Protein tyrosine kinase	T	KOG0193	Serine/threonine protein kinase RAF
Q9CR58	Kidney mitochondrial carrier protein 1 OS=Mus musculus OX=10090 GN=Slc25a30 PE=1 SV=1	Slc25a30	1.353	0.00174763	Up	32.281	3.1	1	1	1	1.109	1.135	1.212	0.836	0.903	0.815	cytoplasm	K15106	SLC25A14_30; solute carrier family 25 (mitochondrial carrier), member 14/30		GO:0006810 transport; GO:0006839 mitochondrial transport; GO:0051179 localization; GO:0051234 establishment of localization; GO:0055085 transmembrane transport;	GO:0005622 intracellular; GO:0005623 cell; GO:0005737 cytoplasm; GO:0005739 mitochondrion; GO:0005740 mitochondrial envelope; GO:0005743 mitochondrial inner membrane; GO:0016020 membrane; GO:0016021 integral component of membrane; GO:0019866 organelle inner membrane; GO:0031090 organelle membrane; GO:0031224 intrinsic component of membrane; GO:0031966 mitochondrial membrane; GO:0031967 organelle …	GO:0005215 transporter activity; GO:0022857 transmembrane transporter activity;			C	KOG0759	Mitochondrial oxoglutarate/malate carrier proteins
P14602	Heat shock protein beta-1 OS=Mus musculus OX=10090 GN=Hspb1 PE=1 SV=3	Hspb1	1.353	0.000261917	Up	23.014	39.7	6	6	14	1.133	1.124	1.203	0.837	0.873	0.847	mitochondria	K04455	HSPB1; heat shock protein beta-1	map04010 MAPK signaling pathway; map04370 VEGF signaling pathway; map05146 Amoebiasis	GO:0000003 reproduction; GO:0000302 response to reactive oxygen species; GO:0001101 response to acid chemical; GO:0001817 regulation of cytokine production; GO:0001819 positive regulation of cytokine production; GO:0001932 regulation of protein phosphorylation; GO:0001933 negative regulation of protein phosphorylation; GO:0002931 response to ischemia; GO:0006417 regulation of translation; GO:0006…	GO:0000502 proteasome complex; GO:0005622 intracellular; GO:0005623 cell; GO:0005634 nucleus; GO:0005737 cytoplasm; GO:0005829 cytosol; GO:0005856 cytoskeleton; GO:0005886 plasma membrane; GO:0014069 postsynaptic density; GO:0016020 membrane; GO:0030016 myofibril; GO:0030017 sarcomere; GO:0030018 Z disc; GO:0030424 axon; GO:0030425 dendrite; GO:0031430 M band; GO:0031672 A band; GO:0031674 I band…	GO:0004857 enzyme inhibitor activity; GO:0004860 protein kinase inhibitor activity; GO:0005080 protein kinase C binding; GO:0005488 binding; GO:0005515 protein binding; GO:0008426 protein kinase C inhibitor activity; GO:0019207 kinase regulator activity; GO:0019210 kinase inhibitor activity; GO:0019887 protein kinase regulator activity; GO:0019899 enzyme binding; GO:0019900 kinase binding; GO:001…			O	KOG3591	Alpha crystallins
Q08288	Cell growth-regulating nucleolar protein OS=Mus musculus OX=10090 GN=Lyar PE=1 SV=2	Lyar	1.351	0.0238518	Up	43.735	32.7	11	11	23	1.175	1.071	1.225	0.741	0.864	0.964	nucleus	K15263	LYER; cell growth-regulating nucleolar protein		GO:0000122 negative regulation of transcription from RNA polymerase II promoter; GO:0002262 myeloid cell homeostasis; GO:0002376 immune system process; GO:0002520 immune system development; GO:0006139 nucleobase-containing compound metabolic process; GO:0006355 regulation of transcription, DNA-templated; GO:0006357 regulation of transcription from RNA polymerase II promoter; GO:0006364 rRNA proce…	GO:0001750 photoreceptor outer segment; GO:0005622 intracellular; GO:0005623 cell; GO:0005634 nucleus; GO:0005730 nucleolus; GO:0005929 cilium; GO:0031974 membrane-enclosed lumen; GO:0031981 nuclear lumen; GO:0042995 cell projection; GO:0043005 neuron projection; GO:0043226 organelle; GO:0043227 membrane-bounded organelle; GO:0043228 non-membrane-bounded organelle; GO:0043229 intracellular organe…	GO:0003676 nucleic acid binding; GO:0003677 DNA binding; GO:0005488 binding; GO:0097159 organic cyclic compound binding; GO:1901363 heterocyclic compound binding;	PF08790	LYAR-type C2HC zinc finger	K	KOG2186	Cell growth-regulating nucleolar protein
B1AR13	CDGSH iron-sulfur domain-containing protein 3, mitochondrial OS=Mus musculus OX=10090 GN=Cisd3 PE=1 SV=1	Cisd3	1.351	0.0062145	Up	15.676	9.5	1	1	1	1.076	1.281	1.099	0.864	0.83	0.864	extracellular	K23588	MLLT6_10, AF17_10; protein AF-17/10					PF09360	Iron-binding zinc finger CDGSH type	S	KOG4605	Uncharacterized conserved protein containing CDGSH-type Zn-finger
Q9D6Z1	Nucleolar protein 56 OS=Mus musculus OX=10090 GN=Nop56 PE=1 SV=2	Nop56	1.35	2.30007e-05	Up	64.464	19	9	9	14	1.138	1.128	1.147	0.845	0.824	0.86	nucleus	K14564	NOP56; nucleolar protein 56	map03008 Ribosome biogenesis in eukaryotes	GO:0000154 rRNA modification; GO:0006139 nucleobase-containing compound metabolic process; GO:0006364 rRNA processing; GO:0006396 RNA processing; GO:0006725 cellular aromatic compound metabolic process; GO:0006807 nitrogen compound metabolic process; GO:0008152 metabolic process; GO:0009451 RNA modification; GO:0009987 cellular process; GO:0010467 gene expression; GO:0016070 RNA metabolic process…	GO:0001650 fibrillar center; GO:0005622 intracellular; GO:0005623 cell; GO:0005634 nucleus; GO:0005654 nucleoplasm; GO:0005730 nucleolus; GO:0005732 small nucleolar ribonucleoprotein complex; GO:0030684 preribosome; GO:0031428 box C/D snoRNP complex; GO:0031974 membrane-enclosed lumen; GO:0031981 nuclear lumen; GO:0032040 small-subunit processome; GO:0032991 macromolecular complex; GO:0043226 org…	GO:0003676 nucleic acid binding; GO:0003723 RNA binding; GO:0005488 binding; GO:0005515 protein binding; GO:0019899 enzyme binding; GO:0030515 snoRNA binding; GO:0097159 organic cyclic compound binding; GO:1901363 heterocyclic compound binding; GO:1990226 histone methyltransferase binding;	PF08156	NOP5NT (NUC127) domain	AJ	KOG2573	Ribosome biogenesis protein - Nop56p/Sik1p
Q9CQF3	Cleavage and polyadenylation specificity factor subunit 5 OS=Mus musculus OX=10090 GN=Nudt21 PE=1 SV=1	Nudt21	1.349	0.00872853	Up	26.24	20.7	5	5	7	1.093	1.17	1.174	0.93	0.76	0.858	mitochondria	K14397	NUDT21, CPSF5, CFIM25; cleavage and polyadenylation specificity factor subunit 5	map03015 mRNA surveillance pathway	GO:0002682 regulation of immune system process; GO:0002684 positive regulation of immune system process; GO:0006139 nucleobase-containing compound metabolic process; GO:0006378 mRNA polyadenylation; GO:0006379 mRNA cleavage; GO:0006396 RNA processing; GO:0006397 mRNA processing; GO:0006725 cellular aromatic compound metabolic process; GO:0006807 nitrogen compound metabolic process; GO:0008152 met…	GO:0005622 intracellular; GO:0005623 cell; GO:0005634 nucleus; GO:0005654 nucleoplasm; GO:0005737 cytoplasm; GO:0005813 centrosome; GO:0005815 microtubule organizing center; GO:0005847 mRNA cleavage and polyadenylation specificity factor complex; GO:0005849 mRNA cleavage factor complex; GO:0005856 cytoskeleton; GO:0015630 microtubule cytoskeleton; GO:0016604 nuclear body; GO:0031974 membrane-encl…	GO:0003676 nucleic acid binding; GO:0003682 chromatin binding; GO:0003723 RNA binding; GO:0003729 mRNA binding; GO:0005488 binding; GO:0005515 protein binding; GO:0017091 AU-rich element binding; GO:0019899 enzyme binding; GO:0042802 identical protein binding; GO:0042803 protein homodimerization activity; GO:0042826 histone deacetylase binding; GO:0046983 protein dimerization activity; GO:0097159…	PF13869	Nucleotide hydrolase	K	KOG1689	mRNA cleavage factor I subunit
P62806	Histone H4 OS=Mus musculus OX=10090 GN=H4c1 PE=1 SV=2	H4c1	1.345	0.0140733	Up	11.367	57.3	7	7	50	1.156	1.005	1.269	0.824	0.851	0.876	nucleus									B	KOG3467	Histone H4
P13864	DNA (cytosine-5)-methyltransferase 1 OS=Mus musculus OX=10090 GN=Dnmt1 PE=1 SV=5	Dnmt1	1.344	0.00342669	Up	183.19	6.8	10	10	12	1.218	1.118	1.112	0.817	0.828	0.92	mitochondria	K00558	DNMT1, dcm; DNA (cytosine-5)-methyltransferase 1 [EC:2.1.1.37]	map00270 Cysteine and methionine metabolism; map01100 Metabolic pathways; map05206 MicroRNAs in cancer	GO:0000122 negative regulation of transcription from RNA polymerase II promoter; GO:0001101 response to acid chemical; GO:0002237 response to molecule of bacterial origin; GO:0006139 nucleobase-containing compound metabolic process; GO:0006259 DNA metabolic process; GO:0006304 DNA modification; GO:0006305 DNA alkylation; GO:0006306 DNA methylation; GO:0006355 regulation of transcription, DNA-temp…	GO:0000775 chromosome, centromeric region; GO:0000785 chromatin; GO:0000792 heterochromatin; GO:0005622 intracellular; GO:0005623 cell; GO:0005634 nucleus; GO:0005654 nucleoplasm; GO:0005657 replication fork; GO:0005694 chromosome; GO:0005721 pericentric heterochromatin; GO:0005737 cytoplasm; GO:0031974 membrane-enclosed lumen; GO:0031981 nuclear lumen; GO:0032991 macromolecular complex; GO:00364…	GO:0000166 nucleotide binding; GO:0000981 RNA polymerase II transcription factor activity, sequence-specific DNA binding; GO:0003676 nucleic acid binding; GO:0003677 DNA binding; GO:0003682 chromatin binding; GO:0003700 transcription factor activity, sequence-specific DNA binding; GO:0003723 RNA binding; GO:0003824 catalytic activity; GO:0003886 DNA (cytosine-5-)-methyltransferase activity; GO:00…	PF06464; PF12047; PF02008; PF01426; PF00145	DMAP1-binding Domain; Cytosine specific DNA methyltransferase replication foci domain; CXXC zinc finger domain; BAH domain; C-5 cytosine-specific DNA methylase
Q08509	Epidermal growth factor receptor kinase substrate 8 OS=Mus musculus OX=10090 GN=Eps8 PE=1 SV=2	Eps8	1.334	0.0348947	Up	91.736	6	4	4	4	1.162	1.126	1.144	1.014	0.735	0.824	nucleus	K17277	EPS8; epidermal growth factor receptor kinase substrate 8		GO:0000278 mitotic cell cycle; GO:0000280 nuclear division; GO:0002376 immune system process; GO:0006928 movement of cell or subcellular component; GO:0006996 organelle organization; GO:0007010 cytoskeleton organization; GO:0007015 actin filament organization; GO:0007049 cell cycle; GO:0007154 cell communication; GO:0007165 signal transduction; GO:0007166 cell surface receptor signaling pathway; …	GO:0001726 ruffle; GO:0005622 intracellular; GO:0005623 cell; GO:0005737 cytoplasm; GO:0005886 plasma membrane; GO:0005887 integral component of plasma membrane; GO:0005903 brush border; GO:0005938 cell cortex; GO:0008328 ionotropic glutamate receptor complex; GO:0014069 postsynaptic density; GO:0016020 membrane; GO:0016021 integral component of membrane; GO:0017146 NMDA selective glutamate recep…	GO:0003779 actin binding; GO:0005070 SH3/SH2 adaptor activity; GO:0005488 binding; GO:0005515 protein binding; GO:0008092 cytoskeletal protein binding; GO:0017016 Ras GTPase binding; GO:0017048 Rho GTPase binding; GO:0019899 enzyme binding; GO:0030674 protein binding, bridging; GO:0031267 small GTPase binding; GO:0035591 signaling adaptor activity; GO:0048365 Rac GTPase binding; GO:0051020 GTPase…	PF00018	SH3 domain	T	KOG3557	Epidermal growth factor receptor kinase substrate
Q8BH61	Coagulation factor XIII A chain OS=Mus musculus OX=10090 GN=F13a1 PE=1 SV=3	F13a1	1.332	0.0230574	Up	83.206	20.2	13	13	17	1.203	1.186	1.003	0.932	0.772	0.843	nucleus	K03917	F13A1; coagulation factor XIII A1 polypeptide [EC:2.3.2.13]	map04610 Complement and coagulation cascades	GO:0002576 platelet degranulation; GO:0006464 cellular protein modification process; GO:0006807 nitrogen compound metabolic process; GO:0006810 transport; GO:0006887 exocytosis; GO:0006950 response to stress; GO:0007154 cell communication; GO:0007165 signal transduction; GO:0007166 cell surface receptor signaling pathway; GO:0007596 blood coagulation; GO:0007599 hemostasis; GO:0008152 metabolic p…	GO:0005576 extracellular region; GO:0005622 intracellular; GO:0005623 cell; GO:0005737 cytoplasm; GO:0012505 endomembrane system; GO:0030141 secretory granule; GO:0031091 platelet alpha granule; GO:0031093 platelet alpha granule lumen; GO:0031410 cytoplasmic vesicle; GO:0031974 membrane-enclosed lumen; GO:0031982 vesicle; GO:0031983 vesicle lumen; GO:0034774 secretory granule lumen; GO:0043226 or…	GO:0003810 protein-glutamine gamma-glutamyltransferase activity; GO:0003824 catalytic activity; GO:0016740 transferase activity; GO:0016746 transferase activity, transferring acyl groups; GO:0016755 transferase activity, transferring amino-acyl groups;	PF00868; PF00927	Transglutaminase family; Transglutaminase family, C-terminal ig like domain
Q8BWT1	3-ketoacyl-CoA thiolase, mitochondrial OS=Mus musculus OX=10090 GN=Acaa2 PE=1 SV=3	Acaa2	1.329	0.00824527	Up	41.829	63.7	17	17	46	1.266	1.04	1.116	0.86	0.848	0.866	mitochondria	K07508	ACAA2; acetyl-CoA acyltransferase 2 [EC:2.3.1.16]	map00062 Fatty acid elongation; map00071 Fatty acid degradation; map00280 Valine, leucine and isoleucine degradation; map01100 Metabolic pathways; map01212 Fatty acid metabolism	GO:0001666 response to hypoxia; GO:0006066 alcohol metabolic process; GO:0006082 organic acid metabolic process; GO:0006084 acetyl-CoA metabolic process; GO:0006139 nucleobase-containing compound metabolic process; GO:0006163 purine nucleotide metabolic process; GO:0006629 lipid metabolic process; GO:0006631 fatty acid metabolic process; GO:0006635 fatty acid beta-oxidation; GO:0006637 acyl-CoA m…	GO:0005622 intracellular; GO:0005623 cell; GO:0005737 cytoplasm; GO:0005739 mitochondrion; GO:0005759 mitochondrial matrix; GO:0031974 membrane-enclosed lumen; GO:0043226 organelle; GO:0043227 membrane-bounded organelle; GO:0043229 intracellular organelle; GO:0043231 intracellular membrane-bounded organelle; GO:0043233 organelle lumen; GO:0044422 organelle part; GO:0044424 intracellular part; GO:…	GO:0003824 catalytic activity; GO:0003988 acetyl-CoA C-acyltransferase activity; GO:0016408 C-acyltransferase activity; GO:0016740 transferase activity; GO:0016746 transferase activity, transferring acyl groups; GO:0016747 transferase activity, transferring acyl groups other than amino-acyl groups;	PF00108; PF02803	Thiolase, N-terminal domain; Thiolase, C-terminal domain	I	KOG1391	Acetyl-CoA acetyltransferase
Q8CB77	Elongin-A OS=Mus musculus OX=10090 GN=Eloa PE=1 SV=3	Eloa	1.326	0.00134252	Up	87.16	6.1	5	5	6	1.137	1.164	1.127	0.812	0.914	0.86	nucleus	K15076	ELOA, TCEB3; elongin-A		GO:0006139 nucleobase-containing compound metabolic process; GO:0006351 transcription, DNA-templated; GO:0006354 DNA-templated transcription, elongation; GO:0006355 regulation of transcription, DNA-templated; GO:0006357 regulation of transcription from RNA polymerase II promoter; GO:0006366 transcription from RNA polymerase II promoter; GO:0006368 transcription elongation from RNA polymerase II p…	GO:0005622 intracellular; GO:0005623 cell; GO:0005634 nucleus; GO:0005654 nucleoplasm; GO:0008023 transcription elongation factor complex; GO:0031974 membrane-enclosed lumen; GO:0031981 nuclear lumen; GO:0032991 macromolecular complex; GO:0043226 organelle; GO:0043227 membrane-bounded organelle; GO:0043229 intracellular organelle; GO:0043231 intracellular membrane-bounded organelle; GO:0043233 or…	GO:0003676 nucleic acid binding; GO:0003677 DNA binding; GO:0003690 double-stranded DNA binding; GO:0005488 binding; GO:0097159 organic cyclic compound binding; GO:1901363 heterocyclic compound binding;	PF08711	TFIIS helical bundle-like domain	K	KOG2821	RNA polymerase II transcription elongation factor Elongin/SIII, subunit elongin A
P97314	Cysteine and glycine-rich protein 2 OS=Mus musculus OX=10090 GN=Csrp2 PE=1 SV=3	Csrp2	1.326	0.0191461	Up	20.926	15.5	2	2	2	1.066	1.227	1.137	0.796	0.817	0.973	nucleus	K09377	CSRP; cysteine and glycine-rich protein		GO:0009987 cellular process; GO:0030154 cell differentiation; GO:0032502 developmental process; GO:0045445 myoblast differentiation; GO:0048856 anatomical structure development; GO:0048869 cellular developmental process; GO:0061061 muscle structure development;	GO:0005622 intracellular; GO:0005623 cell; GO:0005634 nucleus; GO:0043226 organelle; GO:0043227 membrane-bounded organelle; GO:0043229 intracellular organelle; GO:0043231 intracellular membrane-bounded organelle; GO:0044424 intracellular part; GO:0044464 cell part;		PF00412	LIM domain	TZ	KOG1700	Regulatory protein MLP and related LIM proteins
A2ATU0	Probable 2-oxoglutarate dehydrogenase E1 component DHKTD1, mitochondrial OS=Mus musculus OX=10090 GN=Dhtkd1 PE=1 SV=1	Dhtkd1	1.321	0.0163142	Up	102.79	7.8	5	5	5	1.25	1.051	1.122	0.783	0.897	0.911	mitochondria	K15791	DHKTD1; probable 2-oxoglutarate dehydrogenase E1 component DHKTD1 [EC:1.2.4.2]	map00310 Lysine degradation; map00380 Tryptophan metabolism; map01100 Metabolic pathways	GO:0002244 hematopoietic progenitor cell differentiation; GO:0002376 immune system process; GO:0002520 immune system development; GO:0006082 organic acid metabolic process; GO:0006091 generation of precursor metabolites and energy; GO:0006099 tricarboxylic acid cycle; GO:0006101 citrate metabolic process; GO:0007275 multicellular organism development; GO:0008152 metabolic process; GO:0009060 aero…	GO:0005622 intracellular; GO:0005623 cell; GO:0005737 cytoplasm; GO:0005739 mitochondrion; GO:0005759 mitochondrial matrix; GO:0031974 membrane-enclosed lumen; GO:0032991 macromolecular complex; GO:0043226 organelle; GO:0043227 membrane-bounded organelle; GO:0043229 intracellular organelle; GO:0043231 intracellular membrane-bounded organelle; GO:0043233 organelle lumen; GO:0044422 organelle part;…	GO:0003824 catalytic activity; GO:0004591 oxoglutarate dehydrogenase (succinyl-transferring) activity; GO:0016491 oxidoreductase activity; GO:0016624 oxidoreductase activity, acting on the aldehyde or oxo group of donors, disulfide as acceptor; GO:0016903 oxidoreductase activity, acting on the aldehyde or oxo group of donors;	PF02779	Transketolase, pyrimidine binding domain	C	KOG0451	Predicted 2-oxoglutarate dehydrogenase, E1 subunit
P16054	Protein kinase C epsilon type OS=Mus musculus OX=10090 GN=Prkce PE=1 SV=1	Prkce	1.318	0.0132722	Up	83.56	1.6	1	1	1	1.273	1.117	1.028	0.883	0.838	0.873	cytoplasm	K18050	PRKCE; novel protein kinase C epsilon type [EC:2.7.11.13]	map04022 cGMP-PKG signaling pathway; map04071 Sphingolipid signaling pathway; map04270 Vascular smooth muscle contraction; map04371 Apelin signaling pathway; map04530 Tight junction; map04666 Fc gamma R-mediated phagocytosis; map04750 Inflammatory mediator regulation of TRP channels; map04925 Aldosterone synthesis and secretion; map04930 Type II diabetes mellitus; map04931 Insulin resistance; map…	GO:0001101 response to acid chemical; GO:0001666 response to hypoxia; GO:0001775 cell activation; GO:0001932 regulation of protein phosphorylation; GO:0001934 positive regulation of protein phosphorylation; GO:0002218 activation of innate immune response; GO:0002221 pattern recognition receptor signaling pathway; GO:0002224 toll-like receptor signaling pathway; GO:0002237 response to molecule of …	GO:0000139 Golgi membrane; GO:0005622 intracellular; GO:0005623 cell; GO:0005634 nucleus; GO:0005737 cytoplasm; GO:0005739 mitochondrion; GO:0005783 endoplasmic reticulum; GO:0005794 Golgi apparatus; GO:0005829 cytosol; GO:0005886 plasma membrane; GO:0012505 endomembrane system; GO:0016020 membrane; GO:0031090 organelle membrane; GO:0031984 organelle subcompartment; GO:0043226 organelle; GO:00432…	GO:0003779 actin binding; GO:0003785 actin monomer binding; GO:0003824 catalytic activity; GO:0004672 protein kinase activity; GO:0004674 protein serine/threonine kinase activity; GO:0004697 protein kinase C activity; GO:0004699 calcium-independent protein kinase C activity; GO:0005102 receptor binding; GO:0005488 binding; GO:0005515 protein binding; GO:0008047 enzyme activator activity; GO:00080…	PF00168; PF00130; PF00069	C2 domain; Phorbol esters/diacylglycerol binding domain (C1 domain); Protein kinase domain	T	KOG0694	Serine/threonine protein kinase
Q8K411	Presequence protease, mitochondrial OS=Mus musculus OX=10090 GN=Pitrm1 PE=1 SV=1	Pitrm1	1.315	0.000413315	Up	117.37	23.9	24	24	31	1.166	1.08	1.143	0.876	0.857	0.845	mitochondria	K06972	PITRM1, PreP, CYM1; presequence protease [EC:3.4.24.-]		GO:0006508 proteolysis; GO:0006605 protein targeting; GO:0006626 protein targeting to mitochondrion; GO:0006807 nitrogen compound metabolic process; GO:0006810 transport; GO:0006839 mitochondrial transport; GO:0006886 intracellular protein transport; GO:0006996 organelle organization; GO:0007005 mitochondrion organization; GO:0008104 protein localization; GO:0008152 metabolic process; GO:0009987 …	GO:0005622 intracellular; GO:0005623 cell; GO:0005737 cytoplasm; GO:0005739 mitochondrion; GO:0005759 mitochondrial matrix; GO:0031974 membrane-enclosed lumen; GO:0043226 organelle; GO:0043227 membrane-bounded organelle; GO:0043229 intracellular organelle; GO:0043231 intracellular membrane-bounded organelle; GO:0043233 organelle lumen; GO:0044422 organelle part; GO:0044424 intracellular part; GO:…	GO:0003824 catalytic activity; GO:0004175 endopeptidase activity; GO:0004222 metalloendopeptidase activity; GO:0005488 binding; GO:0008047 enzyme activator activity; GO:0008233 peptidase activity; GO:0008237 metallopeptidase activity; GO:0008270 zinc ion binding; GO:0016787 hydrolase activity; GO:0030234 enzyme regulator activity; GO:0043167 ion binding; GO:0043169 cation binding; GO:0046872 meta…	PF05193	Peptidase M16 inactive domain	O	KOG2019	Metalloendoprotease HMP1 (insulinase superfamily)
Q8K0C4	Lanosterol 14-alpha demethylase OS=Mus musculus OX=10090 GN=Cyp51a1 PE=1 SV=1	Cyp51a1	1.315	0.0185034	Up	56.775	21.1	9	9	10	1.206	1.142	1.062	0.835	0.788	0.97	endoplasmic reticulum	K05917	CYP51; sterol 14alpha-demethylase [EC:1.14.14.154 1.14.15.36]	map00100 Steroid biosynthesis; map01100 Metabolic pathways	GO:0006066 alcohol metabolic process; GO:0006629 lipid metabolic process; GO:0006694 steroid biosynthetic process; GO:0006695 cholesterol biosynthetic process; GO:0008152 metabolic process; GO:0008202 steroid metabolic process; GO:0008203 cholesterol metabolic process; GO:0008610 lipid biosynthetic process; GO:0009058 biosynthetic process; GO:0009889 regulation of biosynthetic process; GO:0016125…	GO:0005622 intracellular; GO:0005623 cell; GO:0005737 cytoplasm; GO:0005783 endoplasmic reticulum; GO:0005789 endoplasmic reticulum membrane; GO:0005886 plasma membrane; GO:0012505 endomembrane system; GO:0016020 membrane; GO:0031984 organelle subcompartment; GO:0042175 nuclear outer membrane-endoplasmic reticulum membrane network; GO:0043226 organelle; GO:0043227 membrane-bounded organelle; GO:0…	GO:0003824 catalytic activity; GO:0004497 monooxygenase activity; GO:0005488 binding; GO:0008398 sterol 14-demethylase activity; GO:0016491 oxidoreductase activity; GO:0016705 oxidoreductase activity, acting on paired donors, with incorporation or reduction of molecular oxygen; GO:0016709 oxidoreductase activity, acting on paired donors, with incorporation or reduction of molecular oxygen, NAD(P)…	PF00067	Cytochrome P450	Q	KOG0684	Cytochrome P450
Q91YJ2	Sorting nexin-4 OS=Mus musculus OX=10090 GN=Snx4 PE=1 SV=1	Snx4	1.312	0.00467656	Up	51.777	6.9	3	3	4	1.179	1.152	1.083	0.803	0.878	0.922	cytoplasm	K17919	SNX4; sorting nexin-4	map04144 Endocytosis	GO:0002682 regulation of immune system process; GO:0002684 positive regulation of immune system process; GO:0002694 regulation of leukocyte activation; GO:0002696 positive regulation of leukocyte activation; GO:0002697 regulation of immune effector process; GO:0002699 positive regulation of immune effector process; GO:0002703 regulation of leukocyte mediated immunity; GO:0002705 positive regulati…	GO:0005622 intracellular; GO:0005623 cell; GO:0005737 cytoplasm; GO:0005768 endosome; GO:0005769 early endosome; GO:0005856 cytoskeleton; GO:0005868 cytoplasmic dynein complex; GO:0005875 microtubule associated complex; GO:0005886 plasma membrane; GO:0010008 endosome membrane; GO:0012505 endomembrane system; GO:0015630 microtubule cytoskeleton; GO:0016020 membrane; GO:0019898 extrinsic component …	GO:0005102 receptor binding; GO:0005154 epidermal growth factor receptor binding; GO:0005158 insulin receptor binding; GO:0005488 binding; GO:0005515 protein binding; GO:0005543 phospholipid binding; GO:0008289 lipid binding; GO:0035091 phosphatidylinositol binding; GO:0043167 ion binding; GO:0043168 anion binding; GO:0044877 macromolecular complex binding; GO:0070851 growth factor receptor bindi…	PF00787	PX domain	U	KOG2273	Membrane coat complex Retromer, subunit VPS5/SNX1, Sorting nexins, and related PX domain-containing proteins
Q61398	Procollagen C-endopeptidase enhancer 1 OS=Mus musculus OX=10090 GN=Pcolce PE=1 SV=2	Pcolce	1.311	0.0126849	Up	50.167	6.8	3	3	3	1.087	1.125	1.197	0.844	0.963	0.794	nucleus				GO:0006508 proteolysis; GO:0006807 nitrogen compound metabolic process; GO:0007275 multicellular organism development; GO:0008152 metabolic process; GO:0009893 positive regulation of metabolic process; GO:0009987 cellular process; GO:0010033 response to organic substance; GO:0010604 positive regulation of macromolecule metabolic process; GO:0010952 positive regulation of peptidase activity; GO:00…	GO:0005576 extracellular region;	GO:0005488 binding; GO:0005518 collagen binding; GO:0005539 glycosaminoglycan binding; GO:0008047 enzyme activator activity; GO:0008201 heparin binding; GO:0016504 peptidase activator activity; GO:0030234 enzyme regulator activity; GO:0043167 ion binding; GO:0043168 anion binding; GO:0044877 macromolecular complex binding; GO:0061134 peptidase regulator activity; GO:0097367 carbohydrate derivativ…	PF00431; PF01759	CUB domain; UNC-6/NTR/C345C module
P21981	Protein-glutamine gamma-glutamyltransferase 2 OS=Mus musculus OX=10090 GN=Tgm2 PE=1 SV=4	Tgm2	1.305	0.000562775	Up	77.06	30.5	18	18	30	1.178	1.09	1.162	0.859	0.894	0.876	cytoplasm	K05625	TGM2; transglutaminase 2 [EC:2.3.2.13]	map05016 Huntington disease	GO:0001763 morphogenesis of a branching structure; GO:0001974 blood vessel remodeling; GO:0002009 morphogenesis of an epithelium; GO:0006464 cellular protein modification process; GO:0006807 nitrogen compound metabolic process; GO:0006810 transport; GO:0006873 cellular ion homeostasis; GO:0006874 cellular calcium ion homeostasis; GO:0006875 cellular metal ion homeostasis; GO:0006897 endocytosis; …	GO:0005576 extracellular region; GO:0005622 intracellular; GO:0005623 cell; GO:0005737 cytoplasm; GO:0005739 mitochondrion; GO:0005829 cytosol; GO:0005886 plasma membrane; GO:0016020 membrane; GO:0031012 extracellular matrix; GO:0031224 intrinsic component of membrane; GO:0031226 intrinsic component of plasma membrane; GO:0043226 organelle; GO:0043227 membrane-bounded organelle; GO:0043229 intrac…	GO:0000166 nucleotide binding; GO:0001882 nucleoside binding; GO:0001883 purine nucleoside binding; GO:0003810 protein-glutamine gamma-glutamyltransferase activity; GO:0003824 catalytic activity; GO:0005488 binding; GO:0005509 calcium ion binding; GO:0005515 protein binding; GO:0005525 GTP binding; GO:0008483 transaminase activity; GO:0016740 transferase activity; GO:0016746 transferase activity,…	PF00868; PF00927	Transglutaminase family; Transglutaminase family, C-terminal ig like domain
O70423	Membrane primary amine oxidase OS=Mus musculus OX=10090 GN=Aoc3 PE=1 SV=3	Aoc3	1.304	0.0320459	Up	84.533	14.9	9	9	12	1.23	1.005	1.162	0.968	0.817	0.821	lysozyme	K00276	AOC3, AOC2, tynA; primary-amine oxidase [EC:1.4.3.21]	map00260 Glycine, serine and threonine metabolism; map00350 Tyrosine metabolism; map00360 Phenylalanine metabolism; map00410 beta-Alanine metabolism; map01100 Metabolic pathways	GO:0002376 immune system process; GO:0002523 leukocyte migration involved in inflammatory response; GO:0002673 regulation of acute inflammatory response; GO:0002675 positive regulation of acute inflammatory response; GO:0002682 regulation of immune system process; GO:0002684 positive regulation of immune system process; GO:0002685 regulation of leukocyte migration; GO:0002687 positive regulation …	GO:0005576 extracellular region; GO:0005615 extracellular space; GO:0005622 intracellular; GO:0005623 cell; GO:0005737 cytoplasm; GO:0005768 endosome; GO:0005769 early endosome; GO:0005783 endoplasmic reticulum; GO:0005794 Golgi apparatus; GO:0005886 plasma membrane; GO:0005902 microvillus; GO:0009986 cell surface; GO:0012505 endomembrane system; GO:0016020 membrane; GO:0016021 integral component…	GO:0003824 catalytic activity; GO:0005488 binding; GO:0005507 copper ion binding; GO:0005509 calcium ion binding; GO:0005515 protein binding; GO:0008131 primary amine oxidase activity; GO:0016491 oxidoreductase activity; GO:0016638 oxidoreductase activity, acting on the CH-NH2 group of donors; GO:0016641 oxidoreductase activity, acting on the CH-NH2 group of donors, oxygen as acceptor; GO:0042802…	PF02727; PF02728; PF01179	Copper amine oxidase, N2 domain; Copper amine oxidase, N3 domain; Copper amine oxidase, enzyme domain	Q	KOG1186	Copper amine oxidase
Q8CI33	CWF19-like protein 1 OS=Mus musculus OX=10090 GN=Cwf19l1 PE=1 SV=2	Cwf19l1	1.302	0.0255287	Up	60.193	9.7	5	5	5	1.157	1.145	1.101	0.749	0.968	0.897	cytoplasm									S	KOG2476	Uncharacterized conserved protein
S4R1M9	Oxysterol-binding protein-related protein 10 OS=Mus musculus OX=10090 GN=Osbpl10 PE=1 SV=1	Osbpl10	1.302	0.0151055	Up	83.855	6.9	4	3	7	1.228	1.06	1.11	0.937	0.878	0.794	nucleus	K20465	OSBPL9_10_11, ORP9_10_11; oxysterol-binding protein-related protein 9/10/11		GO:0006575 cellular modified amino acid metabolic process; GO:0006629 lipid metabolic process; GO:0006644 phospholipid metabolic process; GO:0006650 glycerophospholipid metabolic process; GO:0006658 phosphatidylserine metabolic process; GO:0006793 phosphorus metabolic process; GO:0006796 phosphate-containing compound metabolic process; GO:0006807 nitrogen compound metabolic process; GO:0006810 tr…	GO:0005622 intracellular; GO:0005623 cell; GO:0005737 cytoplasm; GO:0005829 cytosol; GO:0044424 intracellular part; GO:0044444 cytoplasmic part; GO:0044464 cell part;	GO:0001786 phosphatidylserine binding; GO:0005215 transporter activity; GO:0005319 lipid transporter activity; GO:0005488 binding; GO:0005496 steroid binding; GO:0005543 phospholipid binding; GO:0005548 phospholipid transporter activity; GO:0008289 lipid binding; GO:0015485 cholesterol binding; GO:0032934 sterol binding; GO:0036094 small molecule binding; GO:0043167 ion binding; GO:0043168 anion …	PF00169	PH domain	T	KOG2210	Oxysterol-binding protein
C0HKG6	Ribonuclease T2-B OS=Mus musculus OX=10090 GN=Rnaset2b PE=1 SV=1	Rnaset2b	1.301	0.00347036	Up	29.608	17.8	4	4	7	1.116	1.094	1.236	0.895	0.85	0.904	extracellular	K01166	RNASET2; ribonuclease T2 [EC:4.6.1.19]		GO:0001775 cell activation; GO:0002252 immune effector process; GO:0002263 cell activation involved in immune response; GO:0002274 myeloid leukocyte activation; GO:0002275 myeloid cell activation involved in immune response; GO:0002283 neutrophil activation involved in immune response; GO:0002366 leukocyte activation involved in immune response; GO:0002376 immune system process; GO:0002443 leukoc…	GO:0000323 lytic vacuole; GO:0005576 extracellular region; GO:0005615 extracellular space; GO:0005622 intracellular; GO:0005623 cell; GO:0005737 cytoplasm; GO:0005764 lysosome; GO:0005766 primary lysosome; GO:0005773 vacuole; GO:0005775 vacuolar lumen; GO:0005783 endoplasmic reticulum; GO:0005788 endoplasmic reticulum lumen; GO:0012505 endomembrane system; GO:0030141 secretory granule; GO:0031410…	GO:0003824 catalytic activity; GO:0004518 nuclease activity; GO:0004540 ribonuclease activity; GO:0016787 hydrolase activity; GO:0016788 hydrolase activity, acting on ester bonds;	PF00445	Ribonuclease T2 family	A	KOG1642	Ribonuclease, T2 family
Q80Y17	Lethal(2) giant larvae protein homolog 1 OS=Mus musculus OX=10090 GN=Llgl1 PE=1 SV=1	Llgl1	1.301	0.000386801	Up	112.62	1.5	2	2	3	1.138	1.136	1.124	0.91	0.84	0.861	nucleus	K06094	LLGL; lethal(2) giant larvae protein	map04390 Hippo signaling pathway; map04391 Hippo signaling pathway - fly; map04530 Tight junction; map05165 Human papillomavirus infection	GO:0000902 cell morphogenesis; GO:0000904 cell morphogenesis involved in differentiation; GO:0002791 regulation of peptide secretion; GO:0006810 transport; GO:0006892 post-Golgi vesicle-mediated transport; GO:0006893 Golgi to plasma membrane transport; GO:0006996 organelle organization; GO:0007010 cytoskeleton organization; GO:0007163 establishment or maintenance of cell polarity; GO:0007275 mult…	GO:0000137 Golgi cis cisterna; GO:0000139 Golgi membrane; GO:0005622 intracellular; GO:0005623 cell; GO:0005737 cytoplasm; GO:0005768 endosome; GO:0005769 early endosome; GO:0005794 Golgi apparatus; GO:0005795 Golgi stack; GO:0005802 trans-Golgi network; GO:0005856 cytoskeleton; GO:0005886 plasma membrane; GO:0005938 cell cortex; GO:0010008 endosome membrane; GO:0012505 endomembrane system; GO:00…	GO:0005096 GTPase activator activity; GO:0005198 structural molecule activity; GO:0005488 binding; GO:0005515 protein binding; GO:0008047 enzyme activator activity; GO:0017016 Ras GTPase binding; GO:0017137 Rab GTPase binding; GO:0019899 enzyme binding; GO:0019900 kinase binding; GO:0019901 protein kinase binding; GO:0030234 enzyme regulator activity; GO:0030695 GTPase regulator activity; GO:0031…			U	KOG1983	Tomosyn and related SNARE-interacting proteins
Q8BMK4	Cytoskeleton-associated protein 4 OS=Mus musculus OX=10090 GN=Ckap4 PE=1 SV=2	Ckap4	0.769	0.00272085	Down	63.691	24.9	14	14	21	0.851	0.872	0.889	1.156	1.051	1.19	plasma membrane	K13999	CKAP4, CLIMP63; cytoskeleton-associated protein 4	map04141 Protein processing in endoplasmic reticulum	GO:0001775 cell activation; GO:0002252 immune effector process; GO:0002263 cell activation involved in immune response; GO:0002274 myeloid leukocyte activation; GO:0002275 myeloid cell activation involved in immune response; GO:0002283 neutrophil activation involved in immune response; GO:0002366 leukocyte activation involved in immune response; GO:0002376 immune system process; GO:0002443 leukoc…	GO:0000323 lytic vacuole; GO:0005622 intracellular; GO:0005623 cell; GO:0005634 nucleus; GO:0005654 nucleoplasm; GO:0005737 cytoplasm; GO:0005764 lysosome; GO:0005765 lysosomal membrane; GO:0005766 primary lysosome; GO:0005773 vacuole; GO:0005774 vacuolar membrane; GO:0005783 endoplasmic reticulum; GO:0005788 endoplasmic reticulum lumen; GO:0005789 endoplasmic reticulum membrane; GO:0005791 rough…
Q8K4I3	Rho guanine nucleotide exchange factor 6 OS=Mus musculus OX=10090 GN=Arhgef6 PE=1 SV=1	Arhgef6	0.767	0.00176903	Down	87.051	10.5	8	6	12	0.825	0.919	0.853	1.155	1.093	1.139	cytoplasm	K05729	ARHGEF6, PIXA; Rho guanine nucleotide exchange factor 6	map04810 Regulation of actin cytoskeleton; map05212 Pancreatic cancer	GO:0000165 MAPK cascade; GO:0006464 cellular protein modification process; GO:0006468 protein phosphorylation; GO:0006793 phosphorus metabolic process; GO:0006796 phosphate-containing compound metabolic process; GO:0006807 nitrogen compound metabolic process; GO:0006915 apoptotic process; GO:0006950 response to stress; GO:0007154 cell communication; GO:0007165 signal transduction; GO:0007186 G-pr…	GO:0005622 intracellular; GO:0005623 cell; GO:0005737 cytoplasm; GO:0005829 cytosol; GO:0005911 cell-cell junction; GO:0030027 lamellipodium; GO:0030054 cell junction; GO:0031252 cell leading edge; GO:0042995 cell projection; GO:0044424 intracellular part; GO:0044444 cytoplasmic part; GO:0044464 cell part;	GO:0005085 guanyl-nucleotide exchange factor activity; GO:0005088 Ras guanyl-nucleotide exchange factor activity; GO:0005089 Rho guanyl-nucleotide exchange factor activity; GO:0005096 GTPase activator activity; GO:0005488 binding; GO:0005515 protein binding; GO:0008047 enzyme activator activity; GO:0017016 Ras GTPase binding; GO:0017048 Rho GTPase binding; GO:0019899 enzyme binding; GO:0030234 en…	PF00307; PF00621; PF00169	Calponin homology (CH) domain; RhoGEF domain; PH domain	Z	KOG2070	Guanine nucleotide exchange factor
Q9D8L5	Coiled-coil domain-containing protein 91 OS=Mus musculus OX=10090 GN=Ccdc91 PE=1 SV=2	Ccdc91	0.764	0.00183418	Down	50.006	18.8	8	8	12	0.89	0.89	0.802	1.108	1.154	1.118	cytoplasm				GO:0006810 transport; GO:0006892 post-Golgi vesicle-mediated transport; GO:0006896 Golgi to vacuole transport; GO:0007034 vacuolar transport; GO:0007041 lysosomal transport; GO:0016192 vesicle-mediated transport; GO:0016482 cytosolic transport; GO:0046907 intracellular transport; GO:0048193 Golgi vesicle transport; GO:0051179 localization; GO:0051234 establishment of localization; GO:0051641 cell…	GO:0005622 intracellular; GO:0005623 cell; GO:0005634 nucleus; GO:0005654 nucleoplasm; GO:0005737 cytoplasm; GO:0005794 Golgi apparatus; GO:0005802 trans-Golgi network; GO:0012505 endomembrane system; GO:0031974 membrane-enclosed lumen; GO:0031981 nuclear lumen; GO:0031984 organelle subcompartment; GO:0043226 organelle; GO:0043227 membrane-bounded organelle; GO:0043229 intracellular organelle; GO…	GO:0005488 binding; GO:0005515 protein binding; GO:0042802 identical protein binding;
Q149S1	Tektin-4 OS=Mus musculus OX=10090 GN=Tekt4 PE=1 SV=2	Tekt4	0.764	0.000382417	Down	52.045	50.6	19	19	32	0.85	0.886	0.879	1.145	1.099	1.181	cytoplasm	K18631	TEKT4; tektin-4		GO:0000003 reproduction; GO:0001539 cilium or flagellum-dependent cell motility; GO:0003341 cilium movement; GO:0006928 movement of cell or subcellular component; GO:0006996 organelle organization; GO:0007017 microtubule-based process; GO:0007018 microtubule-based movement; GO:0009987 cellular process; GO:0016043 cellular component organization; GO:0022414 reproductive process; GO:0022607 cellula…	GO:0005622 intracellular; GO:0005623 cell; GO:0005634 nucleus; GO:0005929 cilium; GO:0031514 motile cilium; GO:0036126 sperm flagellum; GO:0042995 cell projection; GO:0043226 organelle; GO:0043227 membrane-bounded organelle; GO:0043229 intracellular organelle; GO:0043231 intracellular membrane-bounded organelle; GO:0044422 organelle part; GO:0044424 intracellular part; GO:0044441 ciliary part; GO…				Z	KOG2685	Cystoskeletal protein Tektin
Q3TTY0	Phospholipase B1, membrane-associated OS=Mus musculus OX=10090 GN=Plb1 PE=1 SV=2	Plb1	0.762	0.00169676	Down	164.54	14.4	19	19	22	0.839	0.928	0.83	1.119	1.15	1.139	plasma membrane	K14621	PLB1, PLB; phospholipase B1, membrane-associated [EC:3.1.1.4 3.1.1.5]	map00564 Glycerophospholipid metabolism; map00565 Ether lipid metabolism; map00590 Arachidonic acid metabolism; map00591 Linoleic acid metabolism; map00592 alpha-Linolenic acid metabolism; map01100 Metabolic pathways; map04977 Vitamin digestion and absorption	GO:0001523 retinoid metabolic process; GO:0006066 alcohol metabolic process; GO:0006629 lipid metabolic process; GO:0006644 phospholipid metabolic process; GO:0006650 glycerophospholipid metabolic process; GO:0006720 isoprenoid metabolic process; GO:0006721 terpenoid metabolic process; GO:0006793 phosphorus metabolic process; GO:0006796 phosphate-containing compound metabolic process; GO:0006807 …	GO:0005623 cell; GO:0005886 plasma membrane; GO:0005903 brush border; GO:0016020 membrane; GO:0031253 cell projection membrane; GO:0031526 brush border membrane; GO:0042995 cell projection; GO:0044425 membrane part; GO:0044459 plasma membrane part; GO:0044463 cell projection part; GO:0044464 cell part; GO:0071944 cell periphery; GO:0098590 plasma membrane region; GO:0098862 cluster of actin-based…	GO:0003824 catalytic activity; GO:0004620 phospholipase activity; GO:0004622 lysophospholipase activity; GO:0004623 phospholipase A2 activity; GO:0016298 lipase activity; GO:0016787 hydrolase activity; GO:0016788 hydrolase activity, acting on ester bonds; GO:0050253 retinyl-palmitate esterase activity; GO:0052689 carboxylic ester hydrolase activity;			I	KOG3670	Phospholipase
Q61241	Testis-specific serine/threonine-protein kinase 1 OS=Mus musculus OX=10090 GN=Tssk1b PE=1 SV=2	Tssk1b	0.762	0.000262597	Down	41.588	33.2	9	6	10	0.891	0.874	0.836	1.116	1.163	1.134	cytoplasm	K08811	TSSK, STK22; testis-specific serine kinase [EC:2.7.11.1]		GO:0000003 reproduction; GO:0003006 developmental process involved in reproduction; GO:0006464 cellular protein modification process; GO:0006468 protein phosphorylation; GO:0006793 phosphorus metabolic process; GO:0006796 phosphate-containing compound metabolic process; GO:0006807 nitrogen compound metabolic process; GO:0007154 cell communication; GO:0007165 signal transduction; GO:0007276 gamete…	GO:0001669 acrosomal vesicle; GO:0005622 intracellular; GO:0005623 cell; GO:0005634 nucleus; GO:0005737 cytoplasm; GO:0005929 cilium; GO:0012505 endomembrane system; GO:0030141 secretory granule; GO:0031410 cytoplasmic vesicle; GO:0031514 motile cilium; GO:0031982 vesicle; GO:0042995 cell projection; GO:0043226 organelle; GO:0043227 membrane-bounded organelle; GO:0043229 intracellular organelle; …	GO:0000166 nucleotide binding; GO:0000287 magnesium ion binding; GO:0003824 catalytic activity; GO:0004672 protein kinase activity; GO:0004674 protein serine/threonine kinase activity; GO:0005488 binding; GO:0005524 ATP binding; GO:0008144 drug binding; GO:0016301 kinase activity; GO:0016740 transferase activity; GO:0016772 transferase activity, transferring phosphorus-containing groups; GO:00167…	PF00069	Protein kinase domain	T	KOG0583	Serine/threonine protein kinase
Q9Z0P7	Suppressor of fused homolog OS=Mus musculus OX=10090 GN=Sufu PE=1 SV=1	Sufu	0.762	0.0334608	Down	53.956	16.3	5	5	6	0.907	0.798	0.898	0.978	1.209	1.229	cytoplasm,nucleus	K06229	SUFU; suppressor of fused	map04340 Hedgehog signaling pathway; map04341 Hedgehog signaling pathway - fly; map05200 Pathways in cancer; map05217 Basal cell carcinoma	GO:0000122 negative regulation of transcription from RNA polymerase II promoter; GO:0001568 blood vessel development; GO:0001708 cell fate specification; GO:0001838 embryonic epithelial tube formation; GO:0001841 neural tube formation; GO:0001843 neural tube closure; GO:0001944 vasculature development; GO:0001947 heart looping; GO:0002009 morphogenesis of an epithelium; GO:0003002 regionalization…	GO:0005622 intracellular; GO:0005623 cell; GO:0005634 nucleus; GO:0005737 cytoplasm; GO:0005829 cytosol; GO:0005929 cilium; GO:0042995 cell projection; GO:0043226 organelle; GO:0043227 membrane-bounded organelle; GO:0043229 intracellular organelle; GO:0043231 intracellular membrane-bounded organelle; GO:0044424 intracellular part; GO:0044444 cytoplasmic part; GO:0044464 cell part;	GO:0003712 transcription cofactor activity; GO:0003714 transcription corepressor activity; GO:0005488 binding; GO:0005515 protein binding; GO:0008013 beta-catenin binding; GO:0008134 transcription factor binding; GO:0019899 enzyme binding; GO:0019900 kinase binding; GO:0019901 protein kinase binding;
Q6P8Y0	Cilia- and flagella-associated protein 161 OS=Mus musculus OX=10090 GN=Cfap161 PE=1 SV=1	Cfap161	0.76	0.0092713	Down	34.388	15.2	3	3	4	0.869	0.943	0.785	1.108	1.111	1.196	cytoplasm
Q9DA77	Testis-expressed protein 29 OS=Mus musculus OX=10090 GN=Tex29 PE=1 SV=1	Tex29	0.76	0.000379384	Down	20.893	38.7	6	6	10	0.858	0.857	0.822	1.106	1.077	1.155	cytoplasm
Q58A65	C-Jun-amino-terminal kinase-interacting protein 4 OS=Mus musculus OX=10090 GN=Spag9 PE=1 SV=2	Spag9	0.759	0.00417893	Down	146.22	14.6	17	16	21	0.856	0.821	0.918	1.176	1.064	1.178	endoplasmic reticulum	K20317	SPAG9, JIP4; c-Jun-amino-terminal kinase-interacting protein 4		GO:0000165 MAPK cascade; GO:0000187 activation of MAPK activity; GO:0001932 regulation of protein phosphorylation; GO:0001934 positive regulation of protein phosphorylation; GO:0006464 cellular protein modification process; GO:0006468 protein phosphorylation; GO:0006793 phosphorus metabolic process; GO:0006796 phosphate-containing compound metabolic process; GO:0006807 nitrogen compound metabolic…	GO:0005622 intracellular; GO:0005623 cell; GO:0005737 cytoplasm; GO:0005815 microtubule organizing center; GO:0005829 cytosol; GO:0005856 cytoskeleton; GO:0015630 microtubule cytoskeleton; GO:0043226 organelle; GO:0043228 non-membrane-bounded organelle; GO:0043229 intracellular organelle; GO:0043232 intracellular non-membrane-bounded organelle; GO:0044422 organelle part; GO:0044424 intracellular …	GO:0005078 MAP-kinase scaffold activity; GO:0005198 structural molecule activity; GO:0005488 binding; GO:0005515 protein binding; GO:0008092 cytoskeletal protein binding; GO:0008432 JUN kinase binding; GO:0019894 kinesin binding; GO:0019899 enzyme binding; GO:0019900 kinase binding; GO:0019901 protein kinase binding; GO:0030159 receptor signaling complex scaffold activity; GO:0032947 protein comp…			T	KOG2077	JNK/SAPK-associated protein-1
P00920	Carbonic anhydrase 2 OS=Mus musculus OX=10090 GN=Ca2 PE=1 SV=4	Ca2	0.759	0.000665107	Down	29.032	38.1	8	8	10	0.847	0.91	0.845	1.118	1.178	1.134	cytoplasm	K18245	CA2; carbonic anhydrase 2 [EC:4.2.1.1]	map00910 Nitrogen metabolism; map01100 Metabolic pathways; map04964 Proximal tubule bicarbonate reclamation; map04966 Collecting duct acid secretion; map04971 Gastric acid secretion; map04972 Pancreatic secretion; map04976 Bile secretion	GO:0001655 urogenital system development; GO:0001822 kidney development; GO:0002009 morphogenesis of an epithelium; GO:0002376 immune system process; GO:0002520 immune system development; GO:0002521 leukocyte differentiation; GO:0002573 myeloid leukocyte differentiation; GO:0002682 regulation of immune system process; GO:0002684 positive regulation of immune system process; GO:0002761 regulation …	GO:0005576 extracellular region; GO:0005615 extracellular space; GO:0005622 intracellular; GO:0005623 cell; GO:0005737 cytoplasm; GO:0005829 cytosol; GO:0005886 plasma membrane; GO:0005902 microvillus; GO:0016020 membrane; GO:0016323 basolateral plasma membrane; GO:0030424 axon; GO:0042995 cell projection; GO:0043005 neuron projection; GO:0043209 myelin sheath; GO:0044421 extracellular region par…	GO:0003824 catalytic activity; GO:0004064 arylesterase activity; GO:0004089 carbonate dehydratase activity; GO:0005488 binding; GO:0008270 zinc ion binding; GO:0016787 hydrolase activity; GO:0016788 hydrolase activity, acting on ester bonds; GO:0016829 lyase activity; GO:0016835 carbon-oxygen lyase activity; GO:0016836 hydro-lyase activity; GO:0043167 ion binding; GO:0043169 cation binding; GO:00…	PF00194	Eukaryotic-type carbonic anhydrase	P	KOG0382	Carbonic anhydrase
Q01149	Collagen alpha-2(I) chain OS=Mus musculus OX=10090 GN=Col1a2 PE=1 SV=2	Col1a2	0.759	0.0195893	Down	129.56	7.6	9	9	16	0.933	0.842	0.844	1.279	1.025	1.146	extracellular	K06236	COL1A; collagen, type I, alpha	map04151 PI3K-Akt signaling pathway; map04510 Focal adhesion; map04512 ECM-receptor interaction; map04611 Platelet activation; map04926 Relaxin signaling pathway; map04933 AGE-RAGE signaling pathway in diabetic complications; map04974 Protein digestion and absorption; map05146 Amoebiasis; map05165 Human papillomavirus infection; map05205 Proteoglycans in cancer	GO:0001101 response to acid chemical; GO:0001501 skeletal system development; GO:0001568 blood vessel development; GO:0001775 cell activation; GO:0001944 vasculature development; GO:0002376 immune system process; GO:0002682 regulation of immune system process; GO:0003008 system process; GO:0003013 circulatory system process; GO:0006928 movement of cell or subcellular component; GO:0006950 respons…	GO:0005576 extracellular region; GO:0005581 collagen trimer; GO:0005583 fibrillar collagen trimer; GO:0005584 collagen type I trimer; GO:0005615 extracellular space; GO:0005622 intracellular; GO:0005623 cell; GO:0005737 cytoplasm; GO:0005783 endoplasmic reticulum; GO:0005788 endoplasmic reticulum lumen; GO:0012505 endomembrane system; GO:0031012 extracellular matrix; GO:0031974 membrane-enclosed …	GO:0002020 protease binding; GO:0005198 structural molecule activity; GO:0005201 extracellular matrix structural constituent; GO:0005488 binding; GO:0005515 protein binding; GO:0019838 growth factor binding; GO:0019899 enzyme binding; GO:0030674 protein binding, bridging; GO:0042802 identical protein binding; GO:0046332 SMAD binding; GO:0048407 platelet-derived growth factor binding; GO:0060090 b…			W	KOG3544	Collagens (type IV and type XIII), and related proteins
Q62522	Zona pellucida-binding protein 1 OS=Mus musculus OX=10090 GN=Zpbp PE=1 SV=2	Zpbp	0.759	0.000213926	Down	39.231	25.4	7	7	14	0.857	0.867	0.842	1.165	1.128	1.088	extracellular				GO:0000003 reproduction; GO:0001675 acrosome assembly; GO:0003006 developmental process involved in reproduction; GO:0006996 organelle organization; GO:0007276 gamete generation; GO:0007281 germ cell development; GO:0007283 spermatogenesis; GO:0007286 spermatid development; GO:0007338 single fertilization; GO:0007339 binding of sperm to zona pellucida; GO:0008037 cell recognition; GO:0009566 fert…	GO:0001669 acrosomal vesicle; GO:0002199 zona pellucida receptor complex; GO:0005622 intracellular; GO:0005623 cell; GO:0005737 cytoplasm; GO:0012505 endomembrane system; GO:0030141 secretory granule; GO:0031410 cytoplasmic vesicle; GO:0031982 vesicle; GO:0032991 macromolecular complex; GO:0043226 organelle; GO:0043227 membrane-bounded organelle; GO:0043229 intracellular organelle; GO:0044297 cel…
Q9CPT0	Apoptosis facilitator Bcl-2-like protein 14 OS=Mus musculus OX=10090 GN=Bcl2l14 PE=1 SV=1	Bcl2l14	0.758	0.00471032	Down	36.991	5.8	2	2	2	0.782	0.902	0.909	1.15	1.136	1.135	cytoplasm				GO:0006915 apoptotic process; GO:0008219 cell death; GO:0009966 regulation of signal transduction; GO:0009967 positive regulation of signal transduction; GO:0009987 cellular process; GO:0010646 regulation of cell communication; GO:0010647 positive regulation of cell communication; GO:0010941 regulation of cell death; GO:0010942 positive regulation of cell death; GO:0012501 programmed cell death; …	GO:0005622 intracellular; GO:0005623 cell; GO:0005737 cytoplasm; GO:0005829 cytosol; GO:0012505 endomembrane system; GO:0043226 organelle; GO:0043229 intracellular organelle; GO:0044424 intracellular part; GO:0044444 cytoplasmic part; GO:0044464 cell part;	GO:0005488 binding; GO:0005515 protein binding; GO:0019899 enzyme binding; GO:0019900 kinase binding; GO:0019901 protein kinase binding;			T	KOG4728	Anti-apoptotic Bcl-2 family proteins, prevent opening of mitochondrial porin channel
P63168	Dynein light chain 1, cytoplasmic OS=Mus musculus OX=10090 GN=Dynll1 PE=1 SV=1	Dynll1	0.758	0.0167843	Down	10.366	44.9	3	2	5	0.87	0.763	0.958	1.2	1.108	1.11	cytoplasm	K10418	DYNLL; dynein light chain LC8-type	map04962 Vasopressin-regulated water reabsorption	GO:0000003 reproduction; GO:0000086 G2/M transition of mitotic cell cycle; GO:0000278 mitotic cell cycle; GO:0001505 regulation of neurotransmitter levels; GO:0001775 cell activation; GO:0002252 immune effector process; GO:0002263 cell activation involved in immune response; GO:0002274 myeloid leukocyte activation; GO:0002275 myeloid cell activation involved in immune response; GO:0002283 neutrop…	GO:0000775 chromosome, centromeric region; GO:0000776 kinetochore; GO:0005622 intracellular; GO:0005623 cell; GO:0005634 nucleus; GO:0005694 chromosome; GO:0005737 cytoplasm; GO:0005739 mitochondrion; GO:0005813 centrosome; GO:0005815 microtubule organizing center; GO:0005819 spindle; GO:0005829 cytosol; GO:0005856 cytoskeleton; GO:0005868 cytoplasmic dynein complex; GO:0005875 microtubule associ…	GO:0004857 enzyme inhibitor activity; GO:0005488 binding; GO:0005515 protein binding; GO:0008022 protein C-terminus binding; GO:0008092 cytoskeletal protein binding; GO:0019899 enzyme binding; GO:0019904 protein domain specific binding; GO:0030234 enzyme regulator activity; GO:0030235 nitric-oxide synthase regulator activity; GO:0042802 identical protein binding; GO:0042803 protein homodimerizati…	PF01221	Dynein light chain type 1	Z	KOG3430	Dynein light chain type 1
Q9R0Y5	Adenylate kinase isoenzyme 1 OS=Mus musculus OX=10090 GN=Ak1 PE=1 SV=1	Ak1	0.758	0.00486581	Down	21.539	48.5	10	10	20	0.794	0.859	0.938	1.124	1.128	1.164	cytoplasm	K00939	adk, AK; adenylate kinase [EC:2.7.4.3]	map00230 Purine metabolism; map00730 Thiamine metabolism; map01100 Metabolic pathways	GO:0006139 nucleobase-containing compound metabolic process; GO:0006163 purine nucleotide metabolic process; GO:0006164 purine nucleotide biosynthetic process; GO:0006165 nucleoside diphosphate phosphorylation; GO:0006172 ADP biosynthetic process; GO:0006725 cellular aromatic compound metabolic process; GO:0006753 nucleoside phosphate metabolic process; GO:0006793 phosphorus metabolic process; GO…	GO:0001520 outer dense fiber; GO:0005622 intracellular; GO:0005623 cell; GO:0005737 cytoplasm; GO:0005829 cytosol; GO:0005856 cytoskeleton; GO:0005886 plasma membrane; GO:0005929 cilium; GO:0016020 membrane; GO:0030016 myofibril; GO:0030017 sarcomere; GO:0031514 motile cilium; GO:0036126 sperm flagellum; GO:0042995 cell projection; GO:0043005 neuron projection; GO:0043226 organelle; GO:0043228 no…	GO:0003824 catalytic activity; GO:0004017 adenylate kinase activity; GO:0004550 nucleoside diphosphate kinase activity; GO:0016301 kinase activity; GO:0016740 transferase activity; GO:0016772 transferase activity, transferring phosphorus-containing groups; GO:0016776 phosphotransferase activity, phosphate group as acceptor; GO:0019205 nucleobase-containing compound kinase activity; GO:0050145 nuc…	PF00406	Adenylate kinase	F	KOG3079	Uridylate kinase/adenylate kinase
Q9JMD3	START domain-containing protein 10 OS=Mus musculus OX=10090 GN=Stard10 PE=1 SV=1	Stard10	0.758	0.0182325	Down	32.951	11	3	3	4	0.912	0.744	0.934	1.168	1.124	1.126	cytoplasm				GO:0006629 lipid metabolic process; GO:0006644 phospholipid metabolic process; GO:0006650 glycerophospholipid metabolic process; GO:0006656 phosphatidylcholine biosynthetic process; GO:0006793 phosphorus metabolic process; GO:0006796 phosphate-containing compound metabolic process; GO:0006807 nitrogen compound metabolic process; GO:0006810 transport; GO:0006811 ion transport; GO:0006820 anion tra…	GO:0005622 intracellular; GO:0005623 cell; GO:0005737 cytoplasm; GO:0005829 cytosol; GO:0005902 microvillus; GO:0005911 cell-cell junction; GO:0016020 membrane; GO:0030054 cell junction; GO:0042995 cell projection; GO:0044424 intracellular part; GO:0044444 cytoplasmic part; GO:0044464 cell part; GO:0046581 intercellular canaliculus; GO:0098858 actin-based cell projection;		PF01852	START domain	I	KOG2761	START domain-containing proteins involved in steroidogenesis/phosphatidylcholine transfer
Q5S003	Sperm-associated antigen 17 OS=Mus musculus OX=10090 GN=Spag17 PE=1 SV=2	Spag17	0.758	0.000258771	Down	263.1	9.4	19	19	28	0.85	0.88	0.871	1.141	1.185	1.105	nucleus				GO:0000226 microtubule cytoskeleton organization; GO:0001578 microtubule bundle formation; GO:0003341 cilium movement; GO:0003351 epithelial cilium movement; GO:0006928 movement of cell or subcellular component; GO:0006996 organelle organization; GO:0007010 cytoskeleton organization; GO:0007017 microtubule-based process; GO:0007018 microtubule-based movement; GO:0009987 cellular process; GO:00160…	GO:0005622 intracellular; GO:0005623 cell; GO:0005737 cytoplasm; GO:0005856 cytoskeleton; GO:0005929 cilium; GO:0005930 axoneme; GO:0032838 cell projection cytoplasm; GO:0042995 cell projection; GO:0043226 organelle; GO:0043228 non-membrane-bounded organelle; GO:0043229 intracellular organelle; GO:0043232 intracellular non-membrane-bounded organelle; GO:0044422 organelle part; GO:0044424 intracel…
Q9CPX5	Phospholipase A and acyltransferase 5 OS=Mus musculus OX=10090 GN=Plaat5 PE=1 SV=2	Plaat5	0.757	0.00888599	Down	29.865	19.3	4	4	6	0.83	0.914	0.852	1.07	1.099	1.259	cytoplasm	K23278	HRASLS5; phosphatidylethanolamine N-acyltransferase [EC:2.3.1.-]		GO:0006629 lipid metabolic process; GO:0006644 phospholipid metabolic process; GO:0006650 glycerophospholipid metabolic process; GO:0006793 phosphorus metabolic process; GO:0006796 phosphate-containing compound metabolic process; GO:0006807 nitrogen compound metabolic process; GO:0008152 metabolic process; GO:0009987 cellular process; GO:0019637 organophosphate metabolic process; GO:0034641 cellu…		GO:0003824 catalytic activity; GO:0016410 N-acyltransferase activity; GO:0016740 transferase activity; GO:0016746 transferase activity, transferring acyl groups; GO:0016747 transferase activity, transferring acyl groups other than amino-acyl groups;	PF04970	Lecithin retinol acyltransferase
Q9CQ70	Histone H2A-Bbd type 1 OS=Mus musculus OX=10090 GN=H2ab1 PE=1 SV=1	H2ab1	0.756	0.00847372	Down	12.842	27	3	3	7	0.853	0.775	0.917	1.193	1.077	1.095	nucleus	K11251	H2A; histone H2A	map04217 Necroptosis; map05034 Alcoholism; map05322 Systemic lupus erythematosus	GO:0000003 reproduction; GO:0003006 developmental process involved in reproduction; GO:0006323 DNA packaging; GO:0006325 chromatin organization; GO:0006333 chromatin assembly or disassembly; GO:0006334 nucleosome assembly; GO:0006338 chromatin remodeling; GO:0006342 chromatin silencing; GO:0006355 regulation of transcription, DNA-templated; GO:0006996 organelle organization; GO:0006997 nucleus or…	GO:0000228 nuclear chromosome; GO:0000785 chromatin; GO:0000786 nucleosome; GO:0000788 nuclear nucleosome; GO:0000790 nuclear chromatin; GO:0005622 intracellular; GO:0005623 cell; GO:0005634 nucleus; GO:0005694 chromosome; GO:0031974 membrane-enclosed lumen; GO:0031981 nuclear lumen; GO:0032991 macromolecular complex; GO:0032993 protein-DNA complex; GO:0043226 organelle; GO:0043227 membrane-bound…	GO:0003676 nucleic acid binding; GO:0003677 DNA binding; GO:0005488 binding; GO:0005515 protein binding; GO:0042393 histone binding; GO:0097159 organic cyclic compound binding; GO:1901363 heterocyclic compound binding;	PF00125	Core histone H2A/H2B/H3/H4	B	KOG1756	Histone 2A
Q8R534	Disintegrin and metalloproteinase domain-containing protein 1b OS=Mus musculus OX=10090 GN=Adam1b PE=1 SV=2	Adam1b	0.755	0.0320025	Down	89.368	13.4	9	6	12	0.933	0.765	0.886	1.195	1.226	1.002	plasma membrane	K08607	ADAM1; disintegrin and metalloproteinase domain-containing protein 1 [EC:3.4.24.-]		GO:0000003 reproduction; GO:0006508 proteolysis; GO:0006807 nitrogen compound metabolic process; GO:0007276 gamete generation; GO:0007283 spermatogenesis; GO:0007338 single fertilization; GO:0007339 binding of sperm to zona pellucida; GO:0007342 fusion of sperm to egg plasma membrane; GO:0008037 cell recognition; GO:0008152 metabolic process; GO:0009566 fertilization; GO:0009987 cellular process;…	GO:0016020 membrane; GO:0016021 integral component of membrane; GO:0031224 intrinsic component of membrane; GO:0044425 membrane part; GO:0045121 membrane raft; GO:0098589 membrane region; GO:0098805 whole membrane; GO:0098857 membrane microdomain;	GO:0003824 catalytic activity; GO:0008233 peptidase activity; GO:0008237 metallopeptidase activity; GO:0016787 hydrolase activity; GO:0070011 peptidase activity, acting on L-amino acid peptides;	PF01421; PF00200	Reprolysin (M12B) family zinc metalloprotease ; Disintegrin	O	KOG3607	Meltrins, fertilins and related Zn-dependent metalloproteinases of the ADAMs family
Q3V140	Acrosin-binding protein OS=Mus musculus OX=10090 GN=Acrbp PE=1 SV=1	Acrbp	0.753	0.00284635	Down	61.14	19.6	10	10	23	0.82	0.833	0.926	1.177	1.152	1.096	nucleus				GO:0000003 reproduction; GO:0003006 developmental process involved in reproduction; GO:0007276 gamete generation; GO:0007281 germ cell development; GO:0007283 spermatogenesis; GO:0007286 spermatid development; GO:0009893 positive regulation of metabolic process; GO:0009987 cellular process; GO:0010604 positive regulation of macromolecule metabolic process; GO:0010952 positive regulation of peptid…	GO:0001669 acrosomal vesicle; GO:0002080 acrosomal membrane; GO:0005576 extracellular region; GO:0005622 intracellular; GO:0005623 cell; GO:0005634 nucleus; GO:0005737 cytoplasm; GO:0012505 endomembrane system; GO:0012506 vesicle membrane; GO:0016020 membrane; GO:0030141 secretory granule; GO:0030659 cytoplasmic vesicle membrane; GO:0030667 secretory granule membrane; GO:0031090 organelle membran…	GO:0008047 enzyme activator activity; GO:0016504 peptidase activator activity; GO:0030234 enzyme regulator activity; GO:0061134 peptidase regulator activity; GO:0098772 molecular function regulator;
Q9CRA8	Exosome complex component RRP46 OS=Mus musculus OX=10090 GN=Exosc5 PE=1 SV=1	Exosc5	0.752	0.0193506	Down	25.194	23	4	4	7	0.936	0.817	0.766	1.014	1.176	1.161	plasma membrane	K12590	RRP46, EXOSC5; exosome complex component RRP46	map03018 RNA degradation	GO:0000288 nuclear-transcribed mRNA catabolic process, deadenylation-dependent decay; GO:0000291 nuclear-transcribed mRNA catabolic process, exonucleolytic; GO:0000956 nuclear-transcribed mRNA catabolic process; GO:0002252 immune effector process; GO:0002376 immune system process; GO:0006139 nucleobase-containing compound metabolic process; GO:0006259 DNA metabolic process; GO:0006304 DNA modific…	GO:0000176 nuclear exosome (RNase complex); GO:0000177 cytoplasmic exosome (RNase complex); GO:0000178 exosome (RNase complex); GO:0000785 chromatin; GO:0005622 intracellular; GO:0005623 cell; GO:0005634 nucleus; GO:0005654 nucleoplasm; GO:0005694 chromosome; GO:0005730 nucleolus; GO:0005737 cytoplasm; GO:0005829 cytosol; GO:0031974 membrane-enclosed lumen; GO:0031981 nuclear lumen; GO:0032991 ma…	GO:0000175 3'-5'-exoribonuclease activity; GO:0003824 catalytic activity; GO:0004518 nuclease activity; GO:0004527 exonuclease activity; GO:0004532 exoribonuclease activity; GO:0004540 ribonuclease activity; GO:0008408 3'-5' exonuclease activity; GO:0016787 hydrolase activity; GO:0016788 hydrolase activity, acting on ester bonds; GO:0016796 exonuclease activity, active with either ribo- or deoxyr…	PF01138; PF03725	3' exoribonuclease family, domain 1; 3' exoribonuclease family, domain 2	J	KOG1069	Exosomal 3'-5' exoribonuclease complex, subunit Rrp46
Q80WG7	E3 ubiquitin-protein ligase Trim36 OS=Mus musculus OX=10090 GN=Trim36 PE=1 SV=2	Trim36	0.752	0.000840314	Down	82.79	35.5	21	21	38	0.818	0.866	0.911	1.139	1.148	1.164	nucleus	K12013	TRIM36; tripartite motif-containing protein 36 [EC:2.3.2.27]		GO:0000003 reproduction; GO:0000209 protein polyubiquitination; GO:0000226 microtubule cytoskeleton organization; GO:0000278 mitotic cell cycle; GO:0000281 mitotic cytokinesis; GO:0000910 cytokinesis; GO:0001578 microtubule bundle formation; GO:0006464 cellular protein modification process; GO:0006807 nitrogen compound metabolic process; GO:0006996 organelle organization; GO:0007010 cytoskeleton …	GO:0001669 acrosomal vesicle; GO:0005622 intracellular; GO:0005623 cell; GO:0005737 cytoplasm; GO:0005829 cytosol; GO:0005856 cytoskeleton; GO:0012505 endomembrane system; GO:0015630 microtubule cytoskeleton; GO:0030141 secretory granule; GO:0031410 cytoplasmic vesicle; GO:0031982 vesicle; GO:0043226 organelle; GO:0043227 membrane-bounded organelle; GO:0043228 non-membrane-bounded organelle; GO:0…	GO:0003824 catalytic activity; GO:0004842 ubiquitin-protein transferase activity; GO:0005488 binding; GO:0005515 protein binding; GO:0008092 cytoskeletal protein binding; GO:0015631 tubulin binding; GO:0016740 transferase activity; GO:0019787 ubiquitin-like protein transferase activity; GO:0043014 alpha-tubulin binding;	PF13445; PF00643; PF00041	RING-type zinc-finger, LisH dimerisation motif; B-box zinc finger; Fibronectin type III domain	O	KOG2177	Predicted E3 ubiquitin ligase
Q7M6Y5	Deuterosome assembly protein 1 OS=Mus musculus OX=10090 GN=Deup1 PE=1 SV=3	Deup1	0.749	0.000652843	Down	69.677	10.6	6	6	8	0.844	0.868	0.882	1.093	1.183	1.188	nucleus				GO:0000226 microtubule cytoskeleton organization; GO:0006996 organelle organization; GO:0007010 cytoskeleton organization; GO:0007017 microtubule-based process; GO:0007049 cell cycle; GO:0007098 centrosome cycle; GO:0007099 centriole replication; GO:0009888 tissue development; GO:0009987 cellular process; GO:0016043 cellular component organization; GO:0022402 cell cycle process; GO:0022607 cellul…	GO:0005622 intracellular; GO:0005623 cell; GO:0005737 cytoplasm; GO:0005814 centriole; GO:0005815 microtubule organizing center; GO:0005856 cytoskeleton; GO:0015630 microtubule cytoskeleton; GO:0043226 organelle; GO:0043228 non-membrane-bounded organelle; GO:0043229 intracellular organelle; GO:0043232 intracellular non-membrane-bounded organelle; GO:0044422 organelle part; GO:0044424 intracellula…	GO:0005488 binding; GO:0005515 protein binding; GO:0042802 identical protein binding;
Q9JJZ2	Tubulin alpha-8 chain OS=Mus musculus OX=10090 GN=Tuba8 PE=1 SV=1	Tuba8	0.749	0.000723338	Down	50.051	47.7	17	7	102	0.861	0.881	0.832	1.116	1.114	1.205	cytoskeleton	K07374	TUBA; tubulin alpha	map04145 Phagosome; map04210 Apoptosis; map04530 Tight junction; map04540 Gap junction; map05130 Pathogenic Escherichia coli infection	GO:0000226 microtubule cytoskeleton organization; GO:0006996 organelle organization; GO:0007010 cytoskeleton organization; GO:0007017 microtubule-based process; GO:0009987 cellular process; GO:0016043 cellular component organization; GO:0071840 cellular component organization or biogenesis;	GO:0005622 intracellular; GO:0005623 cell; GO:0005856 cytoskeleton; GO:0005874 microtubule; GO:0015630 microtubule cytoskeleton; GO:0043226 organelle; GO:0043228 non-membrane-bounded organelle; GO:0043229 intracellular organelle; GO:0043232 intracellular non-membrane-bounded organelle; GO:0044422 organelle part; GO:0044424 intracellular part; GO:0044430 cytoskeletal part; GO:0044446 intracellular…	GO:0005198 structural molecule activity; GO:0005200 structural constituent of cytoskeleton;	PF00091; PF03953	Tubulin/FtsZ family, GTPase domain; Tubulin C-terminal domain	Z	KOG1376	Alpha tubulin
P09470	Angiotensin-converting enzyme OS=Mus musculus OX=10090 GN=Ace PE=1 SV=3	Ace	0.748	0.000225892	Down	150.92	22.3	24	24	45	0.833	0.87	0.862	1.11	1.137	1.184	extracellular	K01283	ACE, CD143; peptidyl-dipeptidase A [EC:3.4.15.1]	map04614 Renin-angiotensin system; map04924 Renin secretion; map05142 Chagas disease (American trypanosomiasis); map05410 Hypertrophic cardiomyopathy (HCM)	GO:0000003 reproduction; GO:0001525 angiogenesis; GO:0001568 blood vessel development; GO:0001655 urogenital system development; GO:0001666 response to hypoxia; GO:0001678 cellular glucose homeostasis; GO:0001822 kidney development; GO:0001932 regulation of protein phosphorylation; GO:0001934 positive regulation of protein phosphorylation; GO:0001944 vasculature development; GO:0001974 blood vess…	GO:0000323 lytic vacuole; GO:0005576 extracellular region; GO:0005615 extracellular space; GO:0005622 intracellular; GO:0005623 cell; GO:0005737 cytoplasm; GO:0005764 lysosome; GO:0005768 endosome; GO:0005773 vacuole; GO:0005886 plasma membrane; GO:0005903 brush border; GO:0005929 cilium; GO:0009897 external side of plasma membrane; GO:0009925 basal plasma membrane; GO:0009986 cell surface; GO:00…	GO:0001664 G-protein coupled receptor binding; GO:0003779 actin binding; GO:0003824 catalytic activity; GO:0004175 endopeptidase activity; GO:0005102 receptor binding; GO:0005488 binding; GO:0005515 protein binding; GO:0008092 cytoskeletal protein binding; GO:0008144 drug binding; GO:0008233 peptidase activity; GO:0008235 metalloexopeptidase activity; GO:0008236 serine-type peptidase activity; GO…			O	KOG3690	Angiotensin I-converting enzymes - M2 family peptidases
Q9ERZ0	Hemogen OS=Mus musculus OX=10090 GN=Hemgn PE=1 SV=1	Hemgn	0.747	0.00127259	Down	55.042	11.3	5	5	8	0.867	0.887	0.831	1.101	1.138	1.221	nucleus				GO:0030278 regulation of ossification; GO:0045595 regulation of cell differentiation; GO:0045667 regulation of osteoblast differentiation; GO:0050789 regulation of biological process; GO:0050793 regulation of developmental process; GO:0050794 regulation of cellular process; GO:0051239 regulation of multicellular organismal process; GO:0065007 biological regulation;	GO:0005622 intracellular; GO:0005623 cell; GO:0005634 nucleus; GO:0005654 nucleoplasm; GO:0031974 membrane-enclosed lumen; GO:0031981 nuclear lumen; GO:0043226 organelle; GO:0043227 membrane-bounded organelle; GO:0043229 intracellular organelle; GO:0043231 intracellular membrane-bounded organelle; GO:0043233 organelle lumen; GO:0044422 organelle part; GO:0044424 intracellular part; GO:0044428 nuc…
A1EGX6	Fibrous sheath CABYR-binding protein OS=Mus musculus OX=10090 GN=Fscb PE=1 SV=1	Fscb	0.747	0.00049216	Down	114.98	22.1	17	17	27	0.815	0.898	0.852	1.136	1.15	1.15	nucleus				GO:0009892 negative regulation of metabolic process; GO:0010605 negative regulation of macromolecule metabolic process; GO:0019222 regulation of metabolic process; GO:0031323 regulation of cellular metabolic process; GO:0031324 negative regulation of cellular metabolic process; GO:0031399 regulation of protein modification process; GO:0031400 negative regulation of protein modification process; G…	GO:0005623 cell; GO:0005929 cilium; GO:0031514 motile cilium; GO:0035686 sperm fibrous sheath; GO:0036126 sperm flagellum; GO:0042995 cell projection; GO:0043226 organelle; GO:0044422 organelle part; GO:0044441 ciliary part; GO:0044463 cell projection part; GO:0044464 cell part; GO:0097223 sperm part; GO:0097228 sperm principal piece; GO:0097729 9+2 motile cilium;	GO:0005488 binding; GO:0005509 calcium ion binding; GO:0043167 ion binding; GO:0043169 cation binding; GO:0046872 metal ion binding;
O54887	Testis-specific serine kinase substrate OS=Mus musculus OX=10090 GN=Tsks PE=1 SV=4	Tsks	0.746	0.000143395	Down	63.504	46.2	23	23	36	0.83	0.86	0.87	1.111	1.154	1.168	nucleus	K16492	TSKS; testis-specific serine kinase substrate		GO:0009892 negative regulation of metabolic process; GO:0010563 negative regulation of phosphorus metabolic process; GO:0010921 regulation of phosphatase activity; GO:0010923 negative regulation of phosphatase activity; GO:0019220 regulation of phosphate metabolic process; GO:0019222 regulation of metabolic process; GO:0031323 regulation of cellular metabolic process; GO:0031324 negative regulati…	GO:0001669 acrosomal vesicle; GO:0005622 intracellular; GO:0005623 cell; GO:0005737 cytoplasm; GO:0005814 centriole; GO:0005815 microtubule organizing center; GO:0005856 cytoskeleton; GO:0012505 endomembrane system; GO:0015630 microtubule cytoskeleton; GO:0030141 secretory granule; GO:0031410 cytoplasmic vesicle; GO:0031982 vesicle; GO:0043226 organelle; GO:0043227 membrane-bounded organelle; GO:…	GO:0005488 binding; GO:0005515 protein binding; GO:0019899 enzyme binding; GO:0019900 kinase binding; GO:0019901 protein kinase binding;
P48774	Glutathione S-transferase Mu 5 OS=Mus musculus OX=10090 GN=Gstm5 PE=1 SV=1	Gstm5	0.745	0.000977168	Down	26.635	51.3	11	10	46	0.842	0.892	0.843	1.208	1.156	1.096	cytoplasm	K00799	GST, gst; glutathione S-transferase [EC:2.5.1.18]	map00480 Glutathione metabolism; map00980 Metabolism of xenobiotics by cytochrome P450; map00982 Drug metabolism - cytochrome P450; map00983 Drug metabolism - other enzymes; map01100 Metabolic pathways; map01524 Platinum drug resistance; map04212 Longevity regulating pathway - worm; map05200 Pathways in cancer; map05204 Chemical carcinogenesis; map05225 Hepatocellular carcinoma; map05418 Fluid sh…	GO:0001885 endothelial cell development; GO:0002064 epithelial cell development; GO:0003158 endothelium development; GO:0006518 peptide metabolic process; GO:0006575 cellular modified amino acid metabolic process; GO:0006725 cellular aromatic compound metabolic process; GO:0006749 glutathione metabolic process; GO:0006790 sulfur compound metabolic process; GO:0006805 xenobiotic metabolic process;…	GO:0005576 extracellular region; GO:0005622 intracellular; GO:0005623 cell; GO:0005737 cytoplasm; GO:0005829 cytosol; GO:0005929 cilium; GO:0031514 motile cilium; GO:0035686 sperm fibrous sheath; GO:0036126 sperm flagellum; GO:0042995 cell projection; GO:0043226 organelle; GO:0044421 extracellular region part; GO:0044422 organelle part; GO:0044424 intracellular part; GO:0044441 ciliary part; GO:0…	GO:0003824 catalytic activity; GO:0004364 glutathione transferase activity; GO:0005488 binding; GO:0005515 protein binding; GO:0016740 transferase activity; GO:0016765 transferase activity, transferring alkyl or aryl (other than methyl) groups; GO:0019899 enzyme binding; GO:0033218 amide binding; GO:0042277 peptide binding; GO:0042802 identical protein binding; GO:0042803 protein homodimerization…	PF02798; PF00043	Glutathione S-transferase, N-terminal domain; Glutathione S-transferase, C-terminal domain	O	KOG1695	Glutathione S-transferase
Q9R160	Disintegrin and metalloproteinase domain-containing protein 24 OS=Mus musculus OX=10090 GN=Adam24 PE=1 SV=2	Adam24	0.745	0.00647721	Down	85.053	10	7	7	7	0.889	0.839	0.867	1.112	1.085	1.288	plasma membrane	K08611	ADAM24; disintegrin and metalloproteinase domain-containing protein 24 [EC:3.4.24.-]		GO:0000003 reproduction; GO:0001775 cell activation; GO:0006508 proteolysis; GO:0006807 nitrogen compound metabolic process; GO:0007338 single fertilization; GO:0007343 egg activation; GO:0008152 metabolic process; GO:0009566 fertilization; GO:0009987 cellular process; GO:0019538 protein metabolic process; GO:0019953 sexual reproduction; GO:0022414 reproductive process; GO:0043170 macromolecule m…	GO:0005623 cell; GO:0005886 plasma membrane; GO:0009897 external side of plasma membrane; GO:0009986 cell surface; GO:0016020 membrane; GO:0044425 membrane part; GO:0044459 plasma membrane part; GO:0044464 cell part; GO:0061827 sperm head; GO:0071944 cell periphery; GO:0097223 sperm part; GO:0097524 sperm plasma membrane; GO:0098552 side of membrane; GO:0098590 plasma membrane region; GO:1990913 …	GO:0003824 catalytic activity; GO:0005102 receptor binding; GO:0005178 integrin binding; GO:0005488 binding; GO:0005515 protein binding; GO:0008233 peptidase activity; GO:0008237 metallopeptidase activity; GO:0016787 hydrolase activity; GO:0044877 macromolecular complex binding; GO:0050839 cell adhesion molecule binding; GO:0070011 peptidase activity, acting on L-amino acid peptides;	PF01421; PF00200	Reprolysin (M12B) family zinc metalloprotease ; Disintegrin	O	KOG3607	Meltrins, fertilins and related Zn-dependent metalloproteinases of the ADAMs family
F8VQ03	A disintegrin and metallopeptidase domain 3 OS=Mus musculus OX=10090 GN=Adam3 PE=1 SV=1	Adam3	0.743	0.0072059	Down	91.443	16.5	11	11	20	0.802	0.955	0.81	1.116	1.187	1.152	plasma membrane				GO:0000003 reproduction; GO:0006928 movement of cell or subcellular component; GO:0007338 single fertilization; GO:0007339 binding of sperm to zona pellucida; GO:0008037 cell recognition; GO:0009566 fertilization; GO:0009893 positive regulation of metabolic process; GO:0009987 cellular process; GO:0009988 cell-cell recognition; GO:0010468 regulation of gene expression; GO:0010604 positive regulat…	GO:0005623 cell; GO:0005886 plasma membrane; GO:0009986 cell surface; GO:0016020 membrane; GO:0032991 macromolecular complex; GO:0044425 membrane part; GO:0044464 cell part; GO:0045121 membrane raft; GO:0061827 sperm head; GO:0071944 cell periphery; GO:0097223 sperm part; GO:0098589 membrane region; GO:0098805 whole membrane; GO:0098857 membrane microdomain;		PF01421; PF00200; PF07974	Reprolysin (M12B) family zinc metalloprotease ; Disintegrin; EGF-like domain	O	KOG3607	Meltrins, fertilins and related Zn-dependent metalloproteinases of the ADAMs family
P17710	Hexokinase-1 OS=Mus musculus OX=10090 GN=Hk1 PE=1 SV=3	Hk1	0.743	0.000334117	Down	108.3	32.6	29	27	50	0.81	0.882	0.858	1.16	1.136	1.136	cytoplasm	K00844	HK; hexokinase [EC:2.7.1.1]	map00010 Glycolysis / Gluconeogenesis; map00051 Fructose and mannose metabolism; map00052 Galactose metabolism; map00500 Starch and sucrose metabolism; map00520 Amino sugar and nucleotide sugar metabolism; map00524 Neomycin, kanamycin and gentamicin biosynthesis; map01100 Metabolic pathways; map01200 Carbon metabolism; map04066 HIF-1 signaling pathway; map04910 Insulin signaling pathway; map04930…	GO:0001678 cellular glucose homeostasis; GO:0001817 regulation of cytokine production; GO:0001819 positive regulation of cytokine production; GO:0002682 regulation of immune system process; GO:0002684 positive regulation of immune system process; GO:0002697 regulation of immune effector process; GO:0002699 positive regulation of immune effector process; GO:0002700 regulation of production of mole…	GO:0005622 intracellular; GO:0005623 cell; GO:0005737 cytoplasm; GO:0005739 mitochondrion; GO:0005740 mitochondrial envelope; GO:0005741 mitochondrial outer membrane; GO:0005829 cytosol; GO:0005886 plasma membrane; GO:0005901 caveola; GO:0005929 cilium; GO:0016020 membrane; GO:0019867 outer membrane; GO:0031090 organelle membrane; GO:0031514 motile cilium; GO:0031966 mitochondrial membrane; GO:00…	GO:0000166 nucleotide binding; GO:0003824 catalytic activity; GO:0004340 glucokinase activity; GO:0004396 hexokinase activity; GO:0004672 protein kinase activity; GO:0005488 binding; GO:0005515 protein binding; GO:0005524 ATP binding; GO:0005536 glucose binding; GO:0005539 glycosaminoglycan binding; GO:0008144 drug binding; GO:0008865 fructokinase activity; GO:0016301 kinase activity; GO:0016740 …	PF00349; PF03727	Hexokinase; Hexokinase	G	KOG1369	Hexokinase
Q9JKK7	Tropomodulin-2 OS=Mus musculus OX=10090 GN=Tmod2 PE=1 SV=2	Tmod2	0.741	0.00206378	Down	39.51	14.8	5	5	6	0.906	0.813	0.841	1.125	1.215	1.114	cytoplasm	K10370	TMOD; tropomodulin		GO:0003008 system process; GO:0003012 muscle system process; GO:0006936 muscle contraction; GO:0006996 organelle organization; GO:0007010 cytoskeleton organization; GO:0007015 actin filament organization; GO:0007154 cell communication; GO:0007267 cell-cell signaling; GO:0007268 chemical synaptic transmission; GO:0007270 neuron-neuron synaptic transmission; GO:0007275 multicellular organism develo…	GO:0005622 intracellular; GO:0005623 cell; GO:0005737 cytoplasm; GO:0005856 cytoskeleton; GO:0005865 striated muscle thin filament; GO:0015629 actin cytoskeleton; GO:0030016 myofibril; GO:0030017 sarcomere; GO:0030424 axon; GO:0030426 growth cone; GO:0030427 site of polarized growth; GO:0033267 axon part; GO:0036379 myofilament; GO:0042995 cell projection; GO:0043005 neuron projection; GO:0043226…	GO:0003779 actin binding; GO:0005488 binding; GO:0005515 protein binding; GO:0005523 tropomyosin binding; GO:0008092 cytoskeletal protein binding;			Z	KOG3735	Tropomodulin and leiomodulin
Q32MG2	Protein chibby homolog 2 OS=Mus musculus OX=10090 GN=Cby2 PE=1 SV=2	Cby2	0.741	0.000272821	Down	51.864	50.4	20	20	47	0.829	0.854	0.88	1.143	1.122	1.192	nucleus	K23403	SPERT; spermatid-associated protein			GO:0005622 intracellular; GO:0005623 cell; GO:0005737 cytoplasm; GO:0031410 cytoplasmic vesicle; GO:0031982 vesicle; GO:0043226 organelle; GO:0043227 membrane-bounded organelle; GO:0043229 intracellular organelle; GO:0044424 intracellular part; GO:0044444 cytoplasmic part; GO:0044464 cell part; GO:0097708 intracellular vesicle;	GO:0005488 binding; GO:0005515 protein binding; GO:0042802 identical protein binding;
Q8VCM3	Zinc finger FYVE domain-containing protein 21 OS=Mus musculus OX=10090 GN=Zfyve21 PE=1 SV=2	Zfyve21	0.741	0.0207433	Down	26.047	17.5	4	4	4	0.906	0.801	0.849	1.239	1.22	0.992	extracellular				GO:0006629 lipid metabolic process; GO:0006644 phospholipid metabolic process; GO:0006650 glycerophospholipid metabolic process; GO:0006793 phosphorus metabolic process; GO:0006796 phosphate-containing compound metabolic process; GO:0006810 transport; GO:0008152 metabolic process; GO:0009987 cellular process; GO:0016192 vesicle-mediated transport; GO:0016197 endosomal transport; GO:0016310 phosph…	GO:0005622 intracellular; GO:0005623 cell; GO:0005737 cytoplasm; GO:0005768 endosome; GO:0005912 adherens junction; GO:0005924 cell-substrate adherens junction; GO:0005925 focal adhesion; GO:0010008 endosome membrane; GO:0012505 endomembrane system; GO:0016020 membrane; GO:0030054 cell junction; GO:0030055 cell-substrate junction; GO:0031090 organelle membrane; GO:0031410 cytoplasmic vesicle; GO:…	GO:0000285 1-phosphatidylinositol-3-phosphate 5-kinase activity; GO:0003824 catalytic activity; GO:0016301 kinase activity; GO:0016307 phosphatidylinositol phosphate kinase activity; GO:0016740 transferase activity; GO:0016772 transferase activity, transferring phosphorus-containing groups; GO:0016773 phosphotransferase activity, alcohol group as acceptor;	PF01363	FYVE zinc finger
D3Z6Q9	Bridging integrator 2 OS=Mus musculus OX=10090 GN=Bin2 PE=1 SV=1	Bin2	0.74	0.0364685	Down	52.553	18.6	6	6	9	0.909	0.818	0.81	1.348	1.014	1.066	nucleus	K20119	BIN2; bridging integrator 2		GO:0001775 cell activation; GO:0002252 immune effector process; GO:0002263 cell activation involved in immune response; GO:0002274 myeloid leukocyte activation; GO:0002275 myeloid cell activation involved in immune response; GO:0002283 neutrophil activation involved in immune response; GO:0002366 leukocyte activation involved in immune response; GO:0002376 immune system process; GO:0002443 leukoc…	GO:0002102 podosome; GO:0005576 extracellular region; GO:0005622 intracellular; GO:0005623 cell; GO:0005737 cytoplasm; GO:0005856 cytoskeleton; GO:0012505 endomembrane system; GO:0015629 actin cytoskeleton; GO:0030141 secretory granule; GO:0031410 cytoplasmic vesicle; GO:0031974 membrane-enclosed lumen; GO:0031982 vesicle; GO:0031983 vesicle lumen; GO:0032991 macromolecular complex; GO:0034774 se…	GO:0005488 binding; GO:0005543 phospholipid binding; GO:0008289 lipid binding; GO:0043167 ion binding; GO:0043168 anion binding;	PF03114	BAR domain	Z	KOG3771	Amphiphysin
O88700	Bloom syndrome protein homolog OS=Mus musculus OX=10090 GN=Blm PE=1 SV=1	Blm	0.74	0.00970401	Down	158.36	1.2	2	2	2	0.794	0.937	0.829	1.158	1.067	1.233	nucleus	K10901	BLM, RECQL3, SGS1; bloom syndrome protein [EC:3.6.4.12]	map03440 Homologous recombination; map03460 Fanconi anemia pathway	GO:0000018 regulation of DNA recombination; GO:0000019 regulation of mitotic recombination; GO:0000075 cell cycle checkpoint; GO:0000077 DNA damage checkpoint; GO:0000079 regulation of cyclin-dependent protein serine/threonine kinase activity; GO:0000278 mitotic cell cycle; GO:0000723 telomere maintenance; GO:0000724 double-strand break repair via homologous recombination; GO:0000725 recombinatio…	GO:0000228 nuclear chromosome; GO:0000781 chromosome, telomeric region; GO:0000793 condensed chromosome; GO:0000794 condensed nuclear chromosome; GO:0000795 synaptonemal complex; GO:0000800 lateral element; GO:0001673 male germ cell nucleus; GO:0005622 intracellular; GO:0005623 cell; GO:0005634 nucleus; GO:0005654 nucleoplasm; GO:0005657 replication fork; GO:0005694 chromosome; GO:0005730 nucleol…	GO:0000166 nucleotide binding; GO:0000217 DNA secondary structure binding; GO:0000400 four-way junction DNA binding; GO:0000403 Y-form DNA binding; GO:0000405 bubble DNA binding; GO:0002039 p53 binding; GO:0003676 nucleic acid binding; GO:0003677 DNA binding; GO:0003678 DNA helicase activity; GO:0003684 damaged DNA binding; GO:0003697 single-stranded DNA binding; GO:0003824 catalytic activity; GO…	PF08072; PF00270; PF09382; PF00570	BDHCT (NUC031) domain; DEAD/DEAH box helicase; RQC domain; HRDC domain	A	KOG0351	ATP-dependent DNA helicase
Q9D5A0	Sperm equatorial segment protein 1 OS=Mus musculus OX=10090 GN=Spesp1 PE=1 SV=2	Spesp1	0.74	0.0115742	Down	44.701	13.8	4	4	6	0.901	0.832	0.826	1.152	1.03	1.274	extracellular	K19923	SPESP1; sperm equatorial segment protein 1		GO:0000003 reproduction; GO:0007338 single fertilization; GO:0007340 acrosome reaction; GO:0007342 fusion of sperm to egg plasma membrane; GO:0008037 cell recognition; GO:0009566 fertilization; GO:0009987 cellular process; GO:0009988 cell-cell recognition; GO:0016043 cellular component organization; GO:0019953 sexual reproduction; GO:0022412 cellular process involved in reproduction in multicellu…	GO:0001669 acrosomal vesicle; GO:0005622 intracellular; GO:0005623 cell; GO:0005737 cytoplasm; GO:0012505 endomembrane system; GO:0030141 secretory granule; GO:0031410 cytoplasmic vesicle; GO:0031982 vesicle; GO:0043226 organelle; GO:0043227 membrane-bounded organelle; GO:0043229 intracellular organelle; GO:0044424 intracellular part; GO:0044444 cytoplasmic part; GO:0044464 cell part; GO:0097223 …
Q6P8X9	Protein Flattop OS=Mus musculus OX=10090 GN=Cfap126 PE=1 SV=1	Cfap126	0.74	0.011227	Down	20.55	13.2	2	2	2	0.897	0.785	0.876	1.075	1.106	1.278	cytoplasm,nucleus				GO:0006996 organelle organization; GO:0009987 cellular process; GO:0016043 cellular component organization; GO:0030030 cell projection organization; GO:0044782 cilium organization; GO:0071840 cellular component organization or biogenesis;	GO:0005622 intracellular; GO:0005623 cell; GO:0005815 microtubule organizing center; GO:0005856 cytoskeleton; GO:0005886 plasma membrane; GO:0005929 cilium; GO:0015630 microtubule cytoskeleton; GO:0016020 membrane; GO:0016324 apical plasma membrane; GO:0036064 ciliary basal body; GO:0042995 cell projection; GO:0043226 organelle; GO:0043228 non-membrane-bounded organelle; GO:0043229 intracellular …
P18572	Basigin OS=Mus musculus OX=10090 GN=Bsg PE=1 SV=2	Bsg	0.739	4.09822e-08	Down	42.444	22.1	9	9	21	0.862	0.857	0.86	1.158	1.165	1.166	plasma membrane	K06535	BSG, CD147; basigin		GO:0000003 reproduction; GO:0001890 placenta development; GO:0001893 maternal placenta development; GO:0002376 immune system process; GO:0003006 developmental process involved in reproduction; GO:0006082 organic acid metabolic process; GO:0006090 pyruvate metabolic process; GO:0006810 transport; GO:0006811 ion transport; GO:0006820 anion transport; GO:0006928 movement of cell or subcellular compo…	GO:0000139 Golgi membrane; GO:0001669 acrosomal vesicle; GO:0002080 acrosomal membrane; GO:0005622 intracellular; GO:0005623 cell; GO:0005737 cytoplasm; GO:0005739 mitochondrion; GO:0005794 Golgi apparatus; GO:0005886 plasma membrane; GO:0005887 integral component of plasma membrane; GO:0012505 endomembrane system; GO:0012506 vesicle membrane; GO:0016020 membrane; GO:0016021 integral component of…	GO:0005215 transporter activity; GO:0005342 organic acid transmembrane transporter activity; GO:0008028 monocarboxylic acid transmembrane transporter activity; GO:0008509 anion transmembrane transporter activity; GO:0008514 organic anion transmembrane transporter activity; GO:0015075 ion transmembrane transporter activity; GO:0015318 inorganic solute uptake transmembrane transporter activity; GO:…	PF13927	Immunoglobulin domain
Q61001	Laminin subunit alpha-5 OS=Mus musculus OX=10090 GN=Lama5 PE=1 SV=4	Lama5	0.739	0.0173768	Down	404.05	3.1	10	10	10	0.796	0.843	0.916	1.172	1.016	1.268	mitochondria	K06240	LAMA3_5; laminin, alpha 3/5	map04151 PI3K-Akt signaling pathway; map04510 Focal adhesion; map04512 ECM-receptor interaction; map05145 Toxoplasmosis; map05146 Amoebiasis; map05165 Human papillomavirus infection; map05200 Pathways in cancer; map05222 Small cell lung cancer	GO:0000902 cell morphogenesis; GO:0000904 cell morphogenesis involved in differentiation; GO:0001525 angiogenesis; GO:0001568 blood vessel development; GO:0001655 urogenital system development; GO:0001657 ureteric bud development; GO:0001658 branching involved in ureteric bud morphogenesis; GO:0001667 ameboidal-type cell migration; GO:0001738 morphogenesis of a polarized epithelium; GO:0001755 ne…	GO:0005576 extracellular region; GO:0005604 basement membrane; GO:0005605 basal lamina; GO:0005610 laminin-5 complex; GO:0005615 extracellular space; GO:0031012 extracellular matrix; GO:0032991 macromolecular complex; GO:0043083 synaptic cleft; GO:0043256 laminin complex; GO:0043259 laminin-10 complex; GO:0043260 laminin-11 complex; GO:0044420 extracellular matrix component; GO:0044421 extracellu…	GO:0005102 receptor binding; GO:0005178 integrin binding; GO:0005488 binding; GO:0005515 protein binding; GO:0044877 macromolecular complex binding; GO:0050839 cell adhesion molecule binding;	PF00053; PF02210	Laminin EGF-like (Domains III and V); Laminin G domain	W	KOG1836	Extracellular matrix glycoprotein Laminin subunits alpha and gamma
Q9DAG6	GLIPR1-like protein 1 OS=Mus musculus OX=10090 GN=Glipr1l1 PE=1 SV=1	Glipr1l1	0.739	3.91878e-05	Down	27.074	33.1	7	7	12	0.825	0.867	0.84	1.148	1.131	1.149	extracellular				GO:0000003 reproduction; GO:0007338 single fertilization; GO:0007339 binding of sperm to zona pellucida; GO:0008037 cell recognition; GO:0009566 fertilization; GO:0009987 cellular process; GO:0009988 cell-cell recognition; GO:0019953 sexual reproduction; GO:0022414 reproductive process; GO:0035036 sperm-egg recognition; GO:0044703 multi-organism reproductive process; GO:0051704 multi-organism pro…	GO:0001669 acrosomal vesicle; GO:0005622 intracellular; GO:0005623 cell; GO:0005737 cytoplasm; GO:0005929 cilium; GO:0012505 endomembrane system; GO:0030141 secretory granule; GO:0031410 cytoplasmic vesicle; GO:0031514 motile cilium; GO:0031982 vesicle; GO:0036126 sperm flagellum; GO:0042995 cell projection; GO:0043226 organelle; GO:0043227 membrane-bounded organelle; GO:0043229 intracellular org…		PF00188	Cysteine-rich secretory protein family	S	KOG3017	Defense-related protein containing SCP domain
Q6PIX9	Uncharacterized protein C17orf80 homolog OS=Mus musculus OX=10090 GN=D11Wsu47e PE=2 SV=3	D11Wsu47e	0.738	0.000999735	Down	60.275	9	4	4	6	0.836	0.816	0.888	1.155	1.192	1.095	cytoplasm									S	KOG4092	Mitochondrial F1F0-ATP synthase, subunit f
Q9JHX6	Probable allantoicase OS=Mus musculus OX=10090 GN=Allc PE=1 SV=2	Allc	0.737	0.0134418	Down	46.293	17.4	5	5	7	0.746	0.953	0.864	1.123	1.194	1.16	cytoskeleton	K01477	alc, ALLC; allantoicase [EC:3.5.3.4]	map00230 Purine metabolism; map01100 Metabolic pathways	GO:0000255 allantoin metabolic process; GO:0006807 nitrogen compound metabolic process; GO:0008152 metabolic process; GO:0009987 cellular process; GO:0017144 drug metabolic process; GO:0034641 cellular nitrogen compound metabolic process; GO:0043603 cellular amide metabolic process; GO:0044237 cellular metabolic process; GO:0046483 heterocycle metabolic process; GO:0071704 organic substance metab…		GO:0003824 catalytic activity; GO:0004037 allantoicase activity; GO:0016787 hydrolase activity; GO:0016810 hydrolase activity, acting on carbon-nitrogen (but not peptide) bonds; GO:0016813 hydrolase activity, acting on carbon-nitrogen (but not peptide) bonds, in linear amidines;			F	KOG4145	Allantoicase
Q812F3	Hyaluronidase-5 OS=Mus musculus OX=10090 GN=Hyal5 PE=1 SV=1	Hyal5	0.736	0.00118557	Down	60.807	8.9	5	5	6	0.878	0.787	0.879	1.157	1.136	1.165	mitochondria	K01197	hya; hyaluronoglucosaminidase [EC:3.2.1.35]	map00531 Glycosaminoglycan degradation; map01100 Metabolic pathways	GO:0000003 reproduction; GO:0005975 carbohydrate metabolic process; GO:0007338 single fertilization; GO:0007339 binding of sperm to zona pellucida; GO:0007341 penetration of zona pellucida; GO:0008037 cell recognition; GO:0008152 metabolic process; GO:0009566 fertilization; GO:0009987 cellular process; GO:0009988 cell-cell recognition; GO:0019953 sexual reproduction; GO:0022414 reproductive proce…	GO:0001669 acrosomal vesicle; GO:0002079 inner acrosomal membrane; GO:0002080 acrosomal membrane; GO:0005622 intracellular; GO:0005623 cell; GO:0005737 cytoplasm; GO:0005886 plasma membrane; GO:0009897 external side of plasma membrane; GO:0009986 cell surface; GO:0012505 endomembrane system; GO:0012506 vesicle membrane; GO:0016020 membrane; GO:0030141 secretory granule; GO:0030659 cytoplasmic ves…	GO:0003824 catalytic activity; GO:0004415 hyalurononglucosaminidase activity; GO:0004553 hydrolase activity, hydrolyzing O-glycosyl compounds; GO:0015929 hexosaminidase activity; GO:0016787 hydrolase activity; GO:0016798 hydrolase activity, acting on glycosyl bonds;	PF01630	Hyaluronidase
P56387	Dynein light chain Tctex-type 3 OS=Mus musculus OX=10090 GN=Dynlt3 PE=1 SV=1	Dynlt3	0.736	0.0141318	Down	12.957	14.7	1	1	1	0.805	0.916	0.826	1.288	1.132	1.042	extracellular	K10420	DYNLT; dynein light chain Tctex-type 1		GO:0007346 regulation of mitotic cell cycle; GO:0045787 positive regulation of cell cycle; GO:0045931 positive regulation of mitotic cell cycle; GO:0048518 positive regulation of biological process; GO:0048522 positive regulation of cellular process; GO:0050789 regulation of biological process; GO:0050794 regulation of cellular process; GO:0051726 regulation of cell cycle; GO:0065007 biological r…	GO:0000235 astral microtubule; GO:0000775 chromosome, centromeric region; GO:0000776 kinetochore; GO:0000777 condensed chromosome kinetochore; GO:0000779 condensed chromosome, centromeric region; GO:0000793 condensed chromosome; GO:0005622 intracellular; GO:0005623 cell; GO:0005634 nucleus; GO:0005694 chromosome; GO:0005737 cytoplasm; GO:0005818 aster; GO:0005819 spindle; GO:0005856 cytoskeleton;…	GO:0005488 binding; GO:0005515 protein binding; GO:0042802 identical protein binding;			N	KOG4081	Dynein light chain
P32037	Solute carrier family 2, facilitated glucose transporter member 3 OS=Mus musculus OX=10090 GN=Slc2a3 PE=1 SV=1	Slc2a3	0.735	1.91191e-05	Down	53.478	15.2	7	7	42	0.834	0.859	0.831	1.127	1.153	1.154	plasma membrane	K08142	SLC2A3, GLUT3; MFS transporter, SP family, solute carrier family 2 (facilitated glucose transporter), member 3		GO:0001775 cell activation; GO:0002252 immune effector process; GO:0002263 cell activation involved in immune response; GO:0002274 myeloid leukocyte activation; GO:0002275 myeloid cell activation involved in immune response; GO:0002283 neutrophil activation involved in immune response; GO:0002366 leukocyte activation involved in immune response; GO:0002376 immune system process; GO:0002443 leukoc…	GO:0001669 acrosomal vesicle; GO:0002080 acrosomal membrane; GO:0005622 intracellular; GO:0005623 cell; GO:0005737 cytoplasm; GO:0005886 plasma membrane; GO:0005887 integral component of plasma membrane; GO:0005901 caveola; GO:0008021 synaptic vesicle; GO:0012505 endomembrane system; GO:0012506 vesicle membrane; GO:0016020 membrane; GO:0016021 integral component of membrane; GO:0030133 transport …	GO:0005215 transporter activity; GO:0005355 glucose transmembrane transporter activity; GO:0005488 binding; GO:0005515 protein binding; GO:0005536 glucose binding; GO:0008509 anion transmembrane transporter activity; GO:0008514 organic anion transmembrane transporter activity; GO:0015075 ion transmembrane transporter activity; GO:0015144 carbohydrate transmembrane transporter activity; GO:0015145…			G	KOG0569	Permease of the major facilitator superfamily
Q9D7G4	Protein EURL homolog OS=Mus musculus OX=10090 GN=Eurl PE=1 SV=1	Eurl	0.735	0.0125561	Down	32.883	8.6	2	2	2	0.884	0.826	0.84	1.034	1.132	1.304	cytoplasm				GO:0007275 multicellular organism development; GO:0007399 nervous system development; GO:0007417 central nervous system development; GO:0007420 brain development; GO:0009987 cellular process; GO:0010720 positive regulation of cell development; GO:0010975 regulation of neuron projection development; GO:0010976 positive regulation of neuron projection development; GO:0021895 cerebral cortex neuron …
Q64442	Sorbitol dehydrogenase OS=Mus musculus OX=10090 GN=Sord PE=1 SV=3	Sord	0.734	0.00215928	Down	38.249	44.8	13	13	33	0.815	0.849	0.856	1.237	1.121	1.077	cytoplasm	K00008	SORD, gutB; L-iditol 2-dehydrogenase [EC:1.1.1.14]	map00040 Pentose and glucuronate interconversions; map00051 Fructose and mannose metabolism; map01100 Metabolic pathways	GO:0005975 carbohydrate metabolic process; GO:0005996 monosaccharide metabolic process; GO:0006000 fructose metabolic process; GO:0006006 glucose metabolic process; GO:0006059 hexitol metabolic process; GO:0006060 sorbitol metabolic process; GO:0006062 sorbitol catabolic process; GO:0006063 uronic acid metabolic process; GO:0006064 glucuronate catabolic process; GO:0006066 alcohol metabolic proce…	GO:0005576 extracellular region; GO:0005615 extracellular space; GO:0005622 intracellular; GO:0005623 cell; GO:0005737 cytoplasm; GO:0005739 mitochondrion; GO:0005829 cytosol; GO:0005929 cilium; GO:0016020 membrane; GO:0031514 motile cilium; GO:0031982 vesicle; GO:0032991 macromolecular complex; GO:0042995 cell projection; GO:0043226 organelle; GO:0043227 membrane-bounded organelle; GO:0043229 in…	GO:0000166 nucleotide binding; GO:0003824 catalytic activity; GO:0003939 L-iditol 2-dehydrogenase activity; GO:0005488 binding; GO:0005515 protein binding; GO:0008270 zinc ion binding; GO:0016491 oxidoreductase activity; GO:0016614 oxidoreductase activity, acting on CH-OH group of donors; GO:0016616 oxidoreductase activity, acting on the CH-OH group of donors, NAD or NADP as acceptor; GO:0030246 …	PF08240	Alcohol dehydrogenase GroES-like domain	Q	KOG0024	Sorbitol dehydrogenase
Q0P543	Gastric inhibitory polypeptide receptor OS=Mus musculus OX=10090 GN=Gipr PE=2 SV=2	Gipr	0.732	0.0311358	Down	52.991	1.7	1	1	1	0.885	0.913	0.744	1.156	1.017	1.302	plasma membrane	K04580	GIPR; gastric inhibitory polypeptide receptor	map04024 cAMP signaling pathway; map04080 Neuroactive ligand-receptor interaction	GO:0001101 response to acid chemical; GO:0002029 desensitization of G-protein coupled receptor protein signaling pathway; GO:0002791 regulation of peptide secretion; GO:0002793 positive regulation of peptide secretion; GO:0006091 generation of precursor metabolites and energy; GO:0006873 cellular ion homeostasis; GO:0006874 cellular calcium ion homeostasis; GO:0006875 cellular metal ion homeostas…	GO:0005623 cell; GO:0005886 plasma membrane; GO:0016020 membrane; GO:0016021 integral component of membrane; GO:0031224 intrinsic component of membrane; GO:0044425 membrane part; GO:0044464 cell part; GO:0071944 cell periphery;	GO:0004888 transmembrane signaling receptor activity; GO:0004930 G-protein coupled receptor activity; GO:0005488 binding; GO:0016519 gastric inhibitory peptide receptor activity; GO:0017046 peptide hormone binding; GO:0033218 amide binding; GO:0038023 signaling receptor activity; GO:0042277 peptide binding; GO:0042562 hormone binding; GO:0060089 molecular transducer activity;			T	KOG4564	Adenylate cyclase-coupled calcitonin receptor
Q9D9W0	Speriolin-like protein OS=Mus musculus OX=10090 GN=Spatc1l PE=1 SV=1	Spatc1l	0.732	0.00400278	Down	38.163	23.1	8	7	9	0.791	0.868	0.938	1.14	1.214	1.192	nucleus					GO:0005622 intracellular; GO:0005623 cell; GO:0005813 centrosome; GO:0005815 microtubule organizing center; GO:0005856 cytoskeleton; GO:0015630 microtubule cytoskeleton; GO:0043226 organelle; GO:0043228 non-membrane-bounded organelle; GO:0043229 intracellular organelle; GO:0043232 intracellular non-membrane-bounded organelle; GO:0044422 organelle part; GO:0044424 intracellular part; GO:0044430 cy…
Q8CDE2	Calicin OS=Mus musculus OX=10090 GN=Ccin PE=1 SV=1	Ccin	0.726	0.000322809	Down	66.749	18	8	8	9	0.832	0.831	0.87	1.114	1.167	1.207	cytoplasm					GO:0000151 ubiquitin ligase complex; GO:0005622 intracellular; GO:0005623 cell; GO:0005737 cytoplasm; GO:0005856 cytoskeleton; GO:0015629 actin cytoskeleton; GO:0031461 cullin-RING ubiquitin ligase complex; GO:0031463 Cul3-RING ubiquitin ligase complex; GO:0032991 macromolecular complex; GO:0033011 perinuclear theca; GO:0033150 cytoskeletal calyx; GO:0043226 organelle; GO:0043228 non-membrane-bou…	GO:0003779 actin binding; GO:0005488 binding; GO:0005515 protein binding; GO:0008092 cytoskeletal protein binding;	PF00651; PF07707	BTB/POZ domain; BTB And C-terminal Kelch	T	KOG4441	Proteins containing BTB/POZ and Kelch domains, involved in regulatory/signal transduction processes
Q9DA80	Radial spoke head protein 3 homolog B OS=Mus musculus OX=10090 GN=Rsph3b PE=2 SV=1	Rsph3b	0.723	0.00337354	Down	45.168	21.6	6	6	9	0.76	0.874	0.896	1.152	1.193	1.155	cytoplasm					GO:0005623 cell; GO:0005929 cilium; GO:0042995 cell projection; GO:0043226 organelle; GO:0044464 cell part;
Q5M8Q2	Histone H2A-like 1 OS=Mus musculus OX=10090 GN=H2al1a PE=2 SV=1	H2al1a	0.72	0.0129678	Down	12.122	23.8	2	2	4	0.863	0.813	0.845	1.02	1.316	1.163	mitochondria	K11251	H2A; histone H2A	map04217 Necroptosis; map05034 Alcoholism; map05322 Systemic lupus erythematosus	GO:0000003 reproduction; GO:0003006 developmental process involved in reproduction; GO:0006323 DNA packaging; GO:0006325 chromatin organization; GO:0006333 chromatin assembly or disassembly; GO:0006334 nucleosome assembly; GO:0006338 chromatin remodeling; GO:0006342 chromatin silencing; GO:0006355 regulation of transcription, DNA-templated; GO:0006996 organelle organization; GO:0006997 nucleus or…	GO:0000228 nuclear chromosome; GO:0000785 chromatin; GO:0000786 nucleosome; GO:0000788 nuclear nucleosome; GO:0000790 nuclear chromatin; GO:0005622 intracellular; GO:0005623 cell; GO:0005634 nucleus; GO:0005694 chromosome; GO:0031974 membrane-enclosed lumen; GO:0031981 nuclear lumen; GO:0032991 macromolecular complex; GO:0032993 protein-DNA complex; GO:0043226 organelle; GO:0043227 membrane-bound…	GO:0003676 nucleic acid binding; GO:0003677 DNA binding; GO:0005488 binding; GO:0005515 protein binding; GO:0042393 histone binding; GO:0097159 organic cyclic compound binding; GO:1901363 heterocyclic compound binding;	PF00125	Core histone H2A/H2B/H3/H4	B	KOG1756	Histone 2A
O54863	Testis-specific serine/threonine-protein kinase 2 OS=Mus musculus OX=10090 GN=Tssk2 PE=1 SV=2	Tssk2	0.719	0.0165466	Down	41.022	29.1	9	6	10	0.772	0.917	0.827	1.098	1.325	1.078	cytoplasm	K08811	TSSK, STK22; testis-specific serine kinase [EC:2.7.11.1]		GO:0000003 reproduction; GO:0003006 developmental process involved in reproduction; GO:0006464 cellular protein modification process; GO:0006468 protein phosphorylation; GO:0006793 phosphorus metabolic process; GO:0006796 phosphate-containing compound metabolic process; GO:0006807 nitrogen compound metabolic process; GO:0007154 cell communication; GO:0007165 signal transduction; GO:0007276 gamete…	GO:0001669 acrosomal vesicle; GO:0005622 intracellular; GO:0005623 cell; GO:0005634 nucleus; GO:0005737 cytoplasm; GO:0005814 centriole; GO:0005815 microtubule organizing center; GO:0005856 cytoskeleton; GO:0012505 endomembrane system; GO:0015630 microtubule cytoskeleton; GO:0030141 secretory granule; GO:0031410 cytoplasmic vesicle; GO:0031982 vesicle; GO:0043226 organelle; GO:0043227 membrane-bo…	GO:0000166 nucleotide binding; GO:0000287 magnesium ion binding; GO:0003824 catalytic activity; GO:0004672 protein kinase activity; GO:0004674 protein serine/threonine kinase activity; GO:0005488 binding; GO:0005524 ATP binding; GO:0008144 drug binding; GO:0016301 kinase activity; GO:0016740 transferase activity; GO:0016772 transferase activity, transferring phosphorus-containing groups; GO:00167…	PF00069	Protein kinase domain	T	KOG0583	Serine/threonine protein kinase
Q99PW8	Kinesin-like protein KIF17 OS=Mus musculus OX=10090 GN=Kif17 PE=1 SV=1	Kif17	0.718	0.000362648	Down	116.37	10.1	8	7	10	0.806	0.854	0.853	1.173	1.208	1.118	nucleus	K20198	KIF17; kinesin family member 17		GO:0006810 transport; GO:0006928 movement of cell or subcellular component; GO:0006996 organelle organization; GO:0007017 microtubule-based process; GO:0007018 microtubule-based movement; GO:0007275 multicellular organism development; GO:0007399 nervous system development; GO:0008088 axo-dendritic transport; GO:0009987 cellular process; GO:0010970 transport along microtubule; GO:0016043 cellular …	GO:0005622 intracellular; GO:0005623 cell; GO:0005737 cytoplasm; GO:0005815 microtubule organizing center; GO:0005829 cytosol; GO:0005856 cytoskeleton; GO:0005871 kinesin complex; GO:0005875 microtubule associated complex; GO:0005886 plasma membrane; GO:0005929 cilium; GO:0005930 axoneme; GO:0015630 microtubule cytoskeleton; GO:0016020 membrane; GO:0030990 intraciliary transport particle; GO:0030…	GO:0003774 motor activity; GO:0003777 microtubule motor activity; GO:0003824 catalytic activity; GO:0008574 ATP-dependent microtubule motor activity, plus-end-directed; GO:0016462 pyrophosphatase activity; GO:0016787 hydrolase activity; GO:0016817 hydrolase activity, acting on acid anhydrides; GO:0016818 hydrolase activity, acting on acid anhydrides, in phosphorus-containing anhydrides; GO:001688…	PF00225	Kinesin motor domain	Z	KOG0239	Kinesin (KAR3 subfamily)
P50289	Acrosomal protein SP-10 OS=Mus musculus OX=10090 GN=Acrv1 PE=1 SV=2	Acrv1	0.717	0.000256581	Down	27.948	9.2	3	3	17	0.834	0.86	0.786	1.138	1.157	1.164	extracellular				GO:0007275 multicellular organism development; GO:0032501 multicellular organismal process; GO:0032502 developmental process; GO:0048856 anatomical structure development;	GO:0001669 acrosomal vesicle; GO:0005622 intracellular; GO:0005623 cell; GO:0005737 cytoplasm; GO:0012505 endomembrane system; GO:0030141 secretory granule; GO:0031410 cytoplasmic vesicle; GO:0031982 vesicle; GO:0043226 organelle; GO:0043227 membrane-bounded organelle; GO:0043229 intracellular organelle; GO:0044424 intracellular part; GO:0044444 cytoplasmic part; GO:0044464 cell part; GO:0097223 …
Q0P557	Mitochondria-eating protein OS=Mus musculus OX=10090 GN=Spata18 PE=1 SV=2	Spata18	0.716	0.00391875	Down	60.397	12.7	6	6	11	0.761	0.889	0.805	1.207	1.143	1.078	cytoplasm	K22257	SPATA18; mitochondria-eating protein		GO:0000003 reproduction; GO:0000422 mitophagy; GO:0006807 nitrogen compound metabolic process; GO:0006914 autophagy; GO:0006950 response to stress; GO:0006974 cellular response to DNA damage stimulus; GO:0006996 organelle organization; GO:0007005 mitochondrion organization; GO:0007276 gamete generation; GO:0007283 spermatogenesis; GO:0008152 metabolic process; GO:0009056 catabolic process; GO:000…	GO:0005622 intracellular; GO:0005623 cell; GO:0005737 cytoplasm; GO:0005739 mitochondrion; GO:0005740 mitochondrial envelope; GO:0005741 mitochondrial outer membrane; GO:0005929 cilium; GO:0016020 membrane; GO:0019867 outer membrane; GO:0031090 organelle membrane; GO:0031514 motile cilium; GO:0031966 mitochondrial membrane; GO:0031967 organelle envelope; GO:0031968 organelle outer membrane; GO:00…
Q8C0R9	Leucine-rich repeat and death domain-containing protein 1 OS=Mus musculus OX=10090 GN=Lrrd1 PE=2 SV=2	Lrrd1	0.715	0.0170824	Down	97.131	2.8	2	2	2	0.851	0.923	0.734	1.222	1.237	1.048	plasma membrane				GO:0007154 cell communication; GO:0007163 establishment or maintenance of cell polarity; GO:0007165 signal transduction; GO:0009987 cellular process; GO:0023052 signaling; GO:0030011 maintenance of cell polarity; GO:0035088 establishment or maintenance of apical/basal cell polarity; GO:0035090 maintenance of apical/basal cell polarity; GO:0045197 establishment or maintenance of epithelial cell ap…	GO:0005622 intracellular; GO:0005623 cell; GO:0005737 cytoplasm; GO:0005886 plasma membrane; GO:0016020 membrane; GO:0016323 basolateral plasma membrane; GO:0044424 intracellular part; GO:0044425 membrane part; GO:0044459 plasma membrane part; GO:0044464 cell part; GO:0071944 cell periphery; GO:0098590 plasma membrane region;				S	KOG0619	FOG: Leucine rich repeat
O70169	Inactive serine protease 39 OS=Mus musculus OX=10090 GN=Prss39 PE=2 SV=1	Prss39	0.714	0.00279243	Down	40.765	15.3	5	5	6	0.856	0.867	0.784	1.112	1.134	1.266	extracellular							PF00089	Trypsin	O	KOG3627	Trypsin
Q80X56	E3 ubiquitin-protein ligase TRIM69 OS=Mus musculus OX=10090 GN=Trim69 PE=1 SV=1	Trim69	0.712	0.0137519	Down	57.312	16.2	7	7	8	0.759	0.888	0.822	1.014	1.27	1.186	nucleus	K12034	TRIM69; tripartite motif-containing protein 69 [EC:2.3.2.27]		GO:0000209 protein polyubiquitination; GO:0006464 cellular protein modification process; GO:0006807 nitrogen compound metabolic process; GO:0008152 metabolic process; GO:0009987 cellular process; GO:0016567 protein ubiquitination; GO:0019538 protein metabolic process; GO:0032446 protein modification by small protein conjugation; GO:0036211 protein modification process; GO:0043170 macromolecule me…	GO:0005622 intracellular; GO:0005623 cell; GO:0005634 nucleus; GO:0005654 nucleoplasm; GO:0005737 cytoplasm; GO:0005829 cytosol; GO:0016604 nuclear body; GO:0016607 nuclear speck; GO:0031974 membrane-enclosed lumen; GO:0031981 nuclear lumen; GO:0043226 organelle; GO:0043227 membrane-bounded organelle; GO:0043229 intracellular organelle; GO:0043231 intracellular membrane-bounded organelle; GO:0043…	GO:0003824 catalytic activity; GO:0004842 ubiquitin-protein transferase activity; GO:0016740 transferase activity; GO:0019787 ubiquitin-like protein transferase activity;			O	KOG2177	Predicted E3 ubiquitin ligase
O70250	Phosphoglycerate mutase 2 OS=Mus musculus OX=10090 GN=Pgam2 PE=1 SV=3	Pgam2	0.711	0.00246424	Down	28.827	42.7	11	7	48	0.827	0.907	0.764	1.172	1.192	1.15	cytoplasm	K01834	PGAM, gpmA; 2,3-bisphosphoglycerate-dependent phosphoglycerate mutase [EC:5.4.2.11]	map00010 Glycolysis / Gluconeogenesis; map00260 Glycine, serine and threonine metabolism; map01100 Metabolic pathways; map01200 Carbon metabolism; map01230 Biosynthesis of amino acids; map04922 Glucagon signaling pathway; map05230 Central carbon metabolism in cancer	GO:0000003 reproduction; GO:0003008 system process; GO:0003012 muscle system process; GO:0005975 carbohydrate metabolic process; GO:0005996 monosaccharide metabolic process; GO:0006006 glucose metabolic process; GO:0006007 glucose catabolic process; GO:0006082 organic acid metabolic process; GO:0006090 pyruvate metabolic process; GO:0006091 generation of precursor metabolites and energy; GO:00060…	GO:0005622 intracellular; GO:0005623 cell; GO:0005634 nucleus; GO:0005737 cytoplasm; GO:0005829 cytosol; GO:0043226 organelle; GO:0043227 membrane-bounded organelle; GO:0043229 intracellular organelle; GO:0043231 intracellular membrane-bounded organelle; GO:0044424 intracellular part; GO:0044444 cytoplasmic part; GO:0044464 cell part;	GO:0003824 catalytic activity; GO:0004619 phosphoglycerate mutase activity; GO:0005488 binding; GO:0016853 isomerase activity; GO:0016866 intramolecular transferase activity; GO:0016868 intramolecular transferase activity, phosphotransferases; GO:0046538 2,3-bisphosphoglycerate-dependent phosphoglycerate mutase activity; GO:0048037 cofactor binding;	PF00300	Histidine phosphatase superfamily (branch 1)	G	KOG0235	Phosphoglycerate mutase
P11087	Collagen alpha-1(I) chain OS=Mus musculus OX=10090 GN=Col1a1 PE=1 SV=4	Col1a1	0.709	0.00408952	Down	138.03	9.7	14	14	21	0.91	0.792	0.788	1.252	1.14	1.121	extracellular	K06236	COL1A; collagen, type I, alpha	map04151 PI3K-Akt signaling pathway; map04510 Focal adhesion; map04512 ECM-receptor interaction; map04611 Platelet activation; map04926 Relaxin signaling pathway; map04933 AGE-RAGE signaling pathway in diabetic complications; map04974 Protein digestion and absorption; map05146 Amoebiasis; map05165 Human papillomavirus infection; map05205 Proteoglycans in cancer	GO:0000302 response to reactive oxygen species; GO:0001101 response to acid chemical; GO:0001501 skeletal system development; GO:0001503 ossification; GO:0001568 blood vessel development; GO:0001649 osteoblast differentiation; GO:0001775 cell activation; GO:0001944 vasculature development; GO:0001957 intramembranous ossification; GO:0001958 endochondral ossification; GO:0002376 immune system proc…	GO:0005576 extracellular region; GO:0005581 collagen trimer; GO:0005583 fibrillar collagen trimer; GO:0005584 collagen type I trimer; GO:0005615 extracellular space; GO:0005622 intracellular; GO:0005623 cell; GO:0005737 cytoplasm; GO:0005783 endoplasmic reticulum; GO:0005788 endoplasmic reticulum lumen; GO:0005794 Golgi apparatus; GO:0012505 endomembrane system; GO:0030141 secretory granule; GO:0…	GO:0002020 protease binding; GO:0005198 structural molecule activity; GO:0005201 extracellular matrix structural constituent; GO:0005488 binding; GO:0005515 protein binding; GO:0019838 growth factor binding; GO:0019899 enzyme binding; GO:0042802 identical protein binding; GO:0048407 platelet-derived growth factor binding;			W	KOG3544	Collagens (type IV and type XIII), and related proteins
Q6X786	Zona pellucida-binding protein 2 OS=Mus musculus OX=10090 GN=Zpbp2 PE=1 SV=2	Zpbp2	0.709	0.00327239	Down	37.115	12.3	3	3	3	0.754	0.863	0.905	1.168	1.197	1.193	extracellular				GO:0000003 reproduction; GO:0001675 acrosome assembly; GO:0003006 developmental process involved in reproduction; GO:0006996 organelle organization; GO:0007276 gamete generation; GO:0007281 germ cell development; GO:0007283 spermatogenesis; GO:0007286 spermatid development; GO:0007338 single fertilization; GO:0007339 binding of sperm to zona pellucida; GO:0008037 cell recognition; GO:0009566 fert…	GO:0001669 acrosomal vesicle; GO:0002199 zona pellucida receptor complex; GO:0005622 intracellular; GO:0005623 cell; GO:0005737 cytoplasm; GO:0012505 endomembrane system; GO:0030141 secretory granule; GO:0031410 cytoplasmic vesicle; GO:0031982 vesicle; GO:0032991 macromolecular complex; GO:0043226 organelle; GO:0043227 membrane-bounded organelle; GO:0043229 intracellular organelle; GO:0044297 cel…
Q715T0	Thioredoxin domain-containing protein 3 OS=Mus musculus OX=10090 GN=Nme8 PE=2 SV=1	Nme8	0.708	0.00918785	Down	66.857	7.7	5	5	5	0.866	0.796	0.827	1.333	1.122	1.063	cytoplasm	K19868	NME8, TXNDC3; thioredoxin domain-containing protein 3		GO:0000003 reproduction; GO:0000302 response to reactive oxygen species; GO:0003006 developmental process involved in reproduction; GO:0006139 nucleobase-containing compound metabolic process; GO:0006165 nucleoside diphosphate phosphorylation; GO:0006725 cellular aromatic compound metabolic process; GO:0006753 nucleoside phosphate metabolic process; GO:0006793 phosphorus metabolic process; GO:000…	GO:0005622 intracellular; GO:0005623 cell; GO:0005737 cytoplasm; GO:0005856 cytoskeleton; GO:0005858 axonemal dynein complex; GO:0005875 microtubule associated complex; GO:0005929 cilium; GO:0005930 axoneme; GO:0015630 microtubule cytoskeleton; GO:0030286 dynein complex; GO:0031514 motile cilium; GO:0031982 vesicle; GO:0032838 cell projection cytoplasm; GO:0032991 macromolecular complex; GO:00356…	GO:0003824 catalytic activity; GO:0004550 nucleoside diphosphate kinase activity; GO:0005488 binding; GO:0005515 protein binding; GO:0008017 microtubule binding; GO:0008092 cytoskeletal protein binding; GO:0015631 tubulin binding; GO:0016301 kinase activity; GO:0016740 transferase activity; GO:0016772 transferase activity, transferring phosphorus-containing groups; GO:0016776 phosphotransferase a…	PF00085; PF00334	Thioredoxin; Nucleoside diphosphate kinase	FO	KOG0907	Thioredoxin
Q149T7	Protein phosphatase 1J OS=Mus musculus OX=10090 GN=Ppm1j PE=1 SV=1	Ppm1j	0.707	0.00978437	Down	55.549	13.2	7	7	8	0.753	0.862	0.925	1.295	1.192	1.108	mitochondria	K17504	PPM1J, PP2CZ; protein phosphatase 1J [EC:3.1.3.16]		GO:0006464 cellular protein modification process; GO:0006470 protein dephosphorylation; GO:0006793 phosphorus metabolic process; GO:0006796 phosphate-containing compound metabolic process; GO:0006807 nitrogen compound metabolic process; GO:0008152 metabolic process; GO:0009987 cellular process; GO:0016311 dephosphorylation; GO:0019538 protein metabolic process; GO:0036211 protein modification pro…		GO:0003824 catalytic activity; GO:0004721 phosphoprotein phosphatase activity; GO:0004722 protein serine/threonine phosphatase activity; GO:0016787 hydrolase activity; GO:0016788 hydrolase activity, acting on ester bonds; GO:0016791 phosphatase activity; GO:0042578 phosphoric ester hydrolase activity;			T	KOG1323	Serine/threonine phosphatase
Q9D9V2	Equatorin OS=Mus musculus OX=10090 GN=Eqtn PE=1 SV=2	Eqtn	0.706	0.0149847	Down	37.764	2.7	1	1	3	0.81	0.815	0.86	1.344	1.161	1.014	plasma membrane	K19920	EQTN; equatorin		GO:0000003 reproduction; GO:0001675 acrosome assembly; GO:0003006 developmental process involved in reproduction; GO:0006810 transport; GO:0006887 exocytosis; GO:0006897 endocytosis; GO:0006996 organelle organization; GO:0007276 gamete generation; GO:0007281 germ cell development; GO:0007283 spermatogenesis; GO:0007286 spermatid development; GO:0007338 single fertilization; GO:0007340 acrosome re…	GO:0001669 acrosomal vesicle; GO:0002079 inner acrosomal membrane; GO:0002080 acrosomal membrane; GO:0002081 outer acrosomal membrane; GO:0005622 intracellular; GO:0005623 cell; GO:0005634 nucleus; GO:0005737 cytoplasm; GO:0005768 endosome; GO:0005769 early endosome; GO:0005886 plasma membrane; GO:0012505 endomembrane system; GO:0012506 vesicle membrane; GO:0016020 membrane; GO:0030141 secretory …				L	KOG2248	3'-5' exonuclease
Q3UJK4	GTP-binding protein 2 OS=Mus musculus OX=10090 GN=Gtpbp2 PE=1 SV=1	Gtpbp2	0.705	0.000412189	Down	65.754	9.6	6	6	7	0.82	0.834	0.832	1.24	1.111	1.174	cytoplasm				GO:0002576 platelet degranulation; GO:0006810 transport; GO:0006887 exocytosis; GO:0009987 cellular process; GO:0016192 vesicle-mediated transport; GO:0032940 secretion by cell; GO:0045055 regulated exocytosis; GO:0046903 secretion; GO:0051179 localization; GO:0051234 establishment of localization;	GO:0005576 extracellular region; GO:0005622 intracellular; GO:0005623 cell; GO:0005737 cytoplasm; GO:0012505 endomembrane system; GO:0030141 secretory granule; GO:0031091 platelet alpha granule; GO:0031093 platelet alpha granule lumen; GO:0031410 cytoplasmic vesicle; GO:0031974 membrane-enclosed lumen; GO:0031982 vesicle; GO:0031983 vesicle lumen; GO:0034774 secretory granule lumen; GO:0043226 or…	GO:0000166 nucleotide binding; GO:0001882 nucleoside binding; GO:0001883 purine nucleoside binding; GO:0005488 binding; GO:0005525 GTP binding; GO:0017076 purine nucleotide binding; GO:0019001 guanyl nucleotide binding; GO:0032549 ribonucleoside binding; GO:0032550 purine ribonucleoside binding; GO:0032553 ribonucleotide binding; GO:0032555 purine ribonucleotide binding; GO:0032561 guanyl ribonuc…	PF00009	Elongation factor Tu GTP binding domain	J	KOG1143	Predicted translation elongation factor
Q8BHG1	Nardilysin OS=Mus musculus OX=10090 GN=Nrdc PE=1 SV=1	Nrdc	0.705	0.000347753	Down	132.89	25.3	27	27	51	0.786	0.867	0.829	1.148	1.176	1.199	mitochondria	K01411	NRD1; nardilysin [EC:3.4.24.61]		GO:0006508 proteolysis; GO:0006807 nitrogen compound metabolic process; GO:0006928 movement of cell or subcellular component; GO:0007528 neuromuscular junction development; GO:0008152 metabolic process; GO:0008283 cell proliferation; GO:0009893 positive regulation of metabolic process; GO:0009894 regulation of catabolic process; GO:0009896 positive regulation of catabolic process; GO:0009987 cell…	GO:0005622 intracellular; GO:0005623 cell; GO:0005737 cytoplasm; GO:0005739 mitochondrion; GO:0005829 cytosol; GO:0009986 cell surface; GO:0043226 organelle; GO:0043227 membrane-bounded organelle; GO:0043229 intracellular organelle; GO:0043231 intracellular membrane-bounded organelle; GO:0044424 intracellular part; GO:0044444 cytoplasmic part; GO:0044464 cell part;	GO:0003824 catalytic activity; GO:0004175 endopeptidase activity; GO:0004222 metalloendopeptidase activity; GO:0005488 binding; GO:0005515 protein binding; GO:0008233 peptidase activity; GO:0008237 metallopeptidase activity; GO:0016787 hydrolase activity; GO:0019838 growth factor binding; GO:0042562 hormone binding; GO:0048408 epidermal growth factor binding; GO:0070011 peptidase activity, acting…	PF05193	Peptidase M16 inactive domain	O	KOG0959	N-arginine dibasic convertase NRD1 and related Zn2+-dependent endopeptidases, insulinase superfamily
Q8BIL5	Protein Hook homolog 1 OS=Mus musculus OX=10090 GN=Hook1 PE=1 SV=2	Hook1	0.705	0.000783734	Down	84.438	25.8	17	17	23	0.828	0.852	0.765	1.204	1.14	1.126	cytoplasm	K16612	HOOK1; protein HOOK1		GO:0000003 reproduction; GO:0000226 microtubule cytoskeleton organization; GO:0003006 developmental process involved in reproduction; GO:0006810 transport; GO:0006996 organelle organization; GO:0007010 cytoskeleton organization; GO:0007017 microtubule-based process; GO:0007032 endosome organization; GO:0007033 vacuole organization; GO:0007034 vacuolar transport; GO:0007040 lysosome organization; …	GO:0005622 intracellular; GO:0005623 cell; GO:0005737 cytoplasm; GO:0005813 centrosome; GO:0005815 microtubule organizing center; GO:0005856 cytoskeleton; GO:0015630 microtubule cytoskeleton; GO:0032991 macromolecular complex; GO:0043226 organelle; GO:0043228 non-membrane-bounded organelle; GO:0043229 intracellular organelle; GO:0043232 intracellular non-membrane-bounded organelle; GO:0044422 org…	GO:0003779 actin binding; GO:0005488 binding; GO:0005515 protein binding; GO:0008017 microtubule binding; GO:0008092 cytoskeletal protein binding; GO:0015631 tubulin binding; GO:0042802 identical protein binding; GO:0051959 dynein light intermediate chain binding;
Q3U6K5	Spermatogenesis-associated protein 6 OS=Mus musculus OX=10090 GN=Spata6 PE=1 SV=2	Spata6	0.704	3.85866e-05	Down	56.101	15	6	6	7	0.806	0.855	0.824	1.17	1.172	1.186	extracellular	K23224	SPATA6; spermatogenesis-associated protein 6		GO:0000003 reproduction; GO:0006996 organelle organization; GO:0007276 gamete generation; GO:0007283 spermatogenesis; GO:0009987 cellular process; GO:0016043 cellular component organization; GO:0019953 sexual reproduction; GO:0022414 reproductive process; GO:0022607 cellular component assembly; GO:0030030 cell projection organization; GO:0030031 cell projection assembly; GO:0032501 multicellular …	GO:0005623 cell; GO:0005929 cilium; GO:0031514 motile cilium; GO:0036126 sperm flagellum; GO:0042995 cell projection; GO:0043226 organelle; GO:0044422 organelle part; GO:0044441 ciliary part; GO:0044463 cell projection part; GO:0044464 cell part; GO:0097223 sperm part; GO:0097224 sperm connecting piece; GO:0097729 9+2 motile cilium;	GO:0005488 binding; GO:0005515 protein binding; GO:0008092 cytoskeletal protein binding; GO:0017022 myosin binding; GO:0032027 myosin light chain binding;
Q9DAN6	Gametocyte-specific factor 1 OS=Mus musculus OX=10090 GN=Gtsf1 PE=1 SV=1	Gtsf1	0.703	0.0438354	Down	19.083	14.4	3	3	4	0.757	0.934	0.79	1.315	0.954	1.261	extracellular					GO:0005622 intracellular; GO:0005623 cell; GO:0005737 cytoplasm; GO:0044424 intracellular part; GO:0044464 cell part;		PF05253	U11-48K-like CHHC zinc finger	S	KOG4376	Uncharacterized conserved protein
Q497K7	Transmembrane protein 247 OS=Mus musculus OX=10090 GN=Tmem247 PE=1 SV=2	Tmem247	0.698	6.77644e-05	Down	23.97	44.1	8	8	19	0.834	0.828	0.838	1.17	1.243	1.167	plasma membrane					GO:0005622 intracellular; GO:0005623 cell; GO:0005737 cytoplasm; GO:0005783 endoplasmic reticulum; GO:0012505 endomembrane system; GO:0043226 organelle; GO:0043227 membrane-bounded organelle; GO:0043229 intracellular organelle; GO:0043231 intracellular membrane-bounded organelle; GO:0044424 intracellular part; GO:0044444 cytoplasmic part; GO:0044464 cell part;
Q9D9J2	Testis-expressed protein 33 OS=Mus musculus OX=10090 GN=Tex33 PE=1 SV=1	Tex33	0.697	0.000300538	Down	30.227	52.3	12	12	22	0.775	0.846	0.818	1.131	1.2	1.167	nucleus
Q8BMY7	Serine protease inhibitor Kazal-type 2 OS=Mus musculus OX=10090 GN=Spink2 PE=1 SV=1	Spink2	0.696	0.0134101	Down	9.722	58.1	4	4	7	0.82	0.752	0.859	1.326	1.146	1.022	extracellular	K23418	SPINK2; serine protease inhibitor Kazal-type 2		GO:0000003 reproduction; GO:0002176 male germ cell proliferation; GO:0003006 developmental process involved in reproduction; GO:0007275 multicellular organism development; GO:0007276 gamete generation; GO:0007281 germ cell development; GO:0007283 spermatogenesis; GO:0007286 spermatid development; GO:0007548 sex differentiation; GO:0008283 cell proliferation; GO:0008406 gonad development; GO:00085…	GO:0001669 acrosomal vesicle; GO:0005576 extracellular region; GO:0005615 extracellular space; GO:0005622 intracellular; GO:0005623 cell; GO:0005737 cytoplasm; GO:0012505 endomembrane system; GO:0030141 secretory granule; GO:0031410 cytoplasmic vesicle; GO:0031982 vesicle; GO:0042995 cell projection; GO:0043005 neuron projection; GO:0043226 organelle; GO:0043227 membrane-bounded organelle; GO:004…	GO:0004857 enzyme inhibitor activity; GO:0004866 endopeptidase inhibitor activity; GO:0004867 serine-type endopeptidase inhibitor activity; GO:0030234 enzyme regulator activity; GO:0030414 peptidase inhibitor activity; GO:0061134 peptidase regulator activity; GO:0061135 endopeptidase regulator activity; GO:0098772 molecular function regulator;	PF00050	Kazal-type serine protease inhibitor domain	S	KOG3649	FOG: Kazal-type serine protease inhibitor domain
Q9WTN6	Solute carrier family 22 member 21 OS=Mus musculus OX=10090 GN=Slc22a21 PE=2 SV=1	Slc22a21	0.696	0.00381293	Down	63.32	6.7	3	3	4	0.771	0.789	0.906	1.19	1.245	1.11	plasma membrane	K08202	SLC22A4_5, OCTN; MFS transporter, OCT family, solute carrier family 22 (organic cation transporter), member 4/5	map05231 Choline metabolism in cancer	GO:0000003 reproduction; GO:0003006 developmental process involved in reproduction; GO:0006575 cellular modified amino acid metabolic process; GO:0006577 amino-acid betaine metabolic process; GO:0006807 nitrogen compound metabolic process; GO:0006810 transport; GO:0006811 ion transport; GO:0006812 cation transport; GO:0006820 anion transport; GO:0006855 drug transmembrane transport; GO:0006996 or…	GO:0005622 intracellular; GO:0005623 cell; GO:0005737 cytoplasm; GO:0005777 peroxisome; GO:0005778 peroxisomal membrane; GO:0005886 plasma membrane; GO:0005887 integral component of plasma membrane; GO:0005903 brush border; GO:0016020 membrane; GO:0016021 integral component of membrane; GO:0016323 basolateral plasma membrane; GO:0016324 apical plasma membrane; GO:0031090 organelle membrane; GO:00…	GO:0005215 transporter activity; GO:0005488 binding; GO:0005515 protein binding; GO:0008324 cation transmembrane transporter activity; GO:0008509 anion transmembrane transporter activity; GO:0008514 organic anion transmembrane transporter activity; GO:0008519 ammonium transmembrane transporter activity; GO:0015075 ion transmembrane transporter activity; GO:0015101 organic cation transmembrane tra…			S	KOG0255	Synaptic vesicle transporter SVOP and related transporters (major facilitator superfamily)
Q9DCM4	Dynein light chain 4, axonemal OS=Mus musculus OX=10090 GN=Dnal4 PE=3 SV=2	Dnal4	0.694	0.00149836	Down	12.023	9.5	1	1	2	0.806	0.846	0.81	1.289	1.14	1.119	extracellular	K10412	DNAL4; dynein light chain 4, axonemal	map05016 Huntington disease	GO:0032781 positive regulation of ATPase activity; GO:0043085 positive regulation of catalytic activity; GO:0043462 regulation of ATPase activity; GO:0044093 positive regulation of molecular function; GO:0050790 regulation of catalytic activity; GO:0051336 regulation of hydrolase activity; GO:0051345 positive regulation of hydrolase activity; GO:0065007 biological regulation; GO:0065009 regulatio…	GO:0005622 intracellular; GO:0005623 cell; GO:0005856 cytoskeleton; GO:0005875 microtubule associated complex; GO:0015630 microtubule cytoskeleton; GO:0030286 dynein complex; GO:0032991 macromolecular complex; GO:0043226 organelle; GO:0043228 non-membrane-bounded organelle; GO:0043229 intracellular organelle; GO:0043232 intracellular non-membrane-bounded organelle; GO:0044422 organelle part; GO:0…	GO:0005488 binding; GO:0005515 protein binding; GO:0008092 cytoskeletal protein binding; GO:0045505 dynein intermediate chain binding; GO:0051959 dynein light intermediate chain binding;	PF01221	Dynein light chain type 1	Z	KOG3430	Dynein light chain type 1
Q01755	T-complex protein 11 OS=Mus musculus OX=10090 GN=Tcp11 PE=1 SV=1	Tcp11	0.693	0.000143551	Down	61.97	19.1	9	9	14	0.834	0.809	0.819	1.129	1.223	1.202	cytoplasm,nucleus				GO:0007154 cell communication; GO:0007165 signal transduction; GO:0007275 multicellular organism development; GO:0009966 regulation of signal transduction; GO:0009987 cellular process; GO:0010646 regulation of cell communication; GO:0010737 protein kinase A signaling; GO:0017157 regulation of exocytosis; GO:0023051 regulation of signaling; GO:0023052 signaling; GO:0032501 multicellular organismal…	GO:0001669 acrosomal vesicle; GO:0005622 intracellular; GO:0005623 cell; GO:0005737 cytoplasm; GO:0005929 cilium; GO:0012505 endomembrane system; GO:0030141 secretory granule; GO:0031410 cytoplasmic vesicle; GO:0031514 motile cilium; GO:0031982 vesicle; GO:0036126 sperm flagellum; GO:0042995 cell projection; GO:0043226 organelle; GO:0043227 membrane-bounded organelle; GO:0043229 intracellular org…				T	KOG1981	SOK1 kinase belonging to the STE20/SPS1/GC kinase family
A2AE20	Sperm acrosome-associated protein 5 OS=Mus musculus OX=10090 GN=Spaca5 PE=1 SV=1	Spaca5	0.692	0.0245588	Down	18.005	13.1	2	2	3	0.99	0.764	0.705	1.247	1.115	1.191	extracellular	K01185	E3.2.1.17; lysozyme [EC:3.2.1.17]		GO:0006950 response to stress; GO:0006952 defense response; GO:0008152 metabolic process; GO:0009056 catabolic process; GO:0009605 response to external stimulus; GO:0009607 response to biotic stimulus; GO:0009617 response to bacterium; GO:0009987 cellular process; GO:0016998 cell wall macromolecule catabolic process; GO:0042742 defense response to bacterium; GO:0043170 macromolecule metabolic pro…	GO:0005576 extracellular region; GO:0005615 extracellular space; GO:0044421 extracellular region part;	GO:0003796 lysozyme activity; GO:0003824 catalytic activity; GO:0004553 hydrolase activity, hydrolyzing O-glycosyl compounds; GO:0016787 hydrolase activity; GO:0016798 hydrolase activity, acting on glycosyl bonds; GO:0061783 peptidoglycan muralytic activity;	PF00062	C-type lysozyme/alpha-lactalbumin family
Q04735	Cyclin-dependent kinase 16 OS=Mus musculus OX=10090 GN=Cdk16 PE=1 SV=1	Cdk16	0.692	2.20477e-05	Down	55.913	26.4	13	9	16	0.81	0.836	0.815	1.158	1.185	1.211	nucleus	K08820	CDK16, PCTK1; cyclin-dependent kinase 16 [EC:2.7.11.22]		GO:0000003 reproduction; GO:0002790 peptide secretion; GO:0002791 regulation of peptide secretion; GO:0006464 cellular protein modification process; GO:0006468 protein phosphorylation; GO:0006793 phosphorus metabolic process; GO:0006796 phosphate-containing compound metabolic process; GO:0006807 nitrogen compound metabolic process; GO:0006810 transport; GO:0006887 exocytosis; GO:0007154 cell comm…	GO:0005622 intracellular; GO:0005623 cell; GO:0005737 cytoplasm; GO:0005829 cytosol; GO:0005856 cytoskeleton; GO:0005886 plasma membrane; GO:0008021 synaptic vesicle; GO:0009898 cytoplasmic side of plasma membrane; GO:0012505 endomembrane system; GO:0015630 microtubule cytoskeleton; GO:0016020 membrane; GO:0019897 extrinsic component of plasma membrane; GO:0019898 extrinsic component of membrane;…	GO:0003824 catalytic activity; GO:0004672 protein kinase activity; GO:0004674 protein serine/threonine kinase activity; GO:0016301 kinase activity; GO:0016740 transferase activity; GO:0016772 transferase activity, transferring phosphorus-containing groups; GO:0016773 phosphotransferase activity, alcohol group as acceptor;	PF00069	Protein kinase domain	T	KOG0594	Protein kinase PCTAIRE and related kinases
Q8BVP6	Ly6/PLAUR domain-containing protein 4 OS=Mus musculus OX=10090 GN=Lypd4 PE=1 SV=1	Lypd4	0.691	0.0102578	Down	26.996	26.8	5	5	9	0.713	0.894	0.848	1.267	1.2	1.088	extracellular					GO:0005576 extracellular region; GO:0005623 cell; GO:0005886 plasma membrane; GO:0016020 membrane; GO:0044464 cell part; GO:0071944 cell periphery;		PF00021	u-PAR/Ly-6 domain
P20357	Microtubule-associated protein 2 OS=Mus musculus OX=10090 GN=Map2 PE=1 SV=2	Map2	0.69	0.0493031	Down	199.13	1.9	3	3	3	0.623	0.911	0.92	1.155	1.304	1.1	nucleus	K10430	MAP2; microtubule-associated protein 2		GO:0000226 microtubule cytoskeleton organization; GO:0000902 cell morphogenesis; GO:0000904 cell morphogenesis involved in differentiation; GO:0001558 regulation of cell growth; GO:0001578 microtubule bundle formation; GO:0006996 organelle organization; GO:0007010 cytoskeleton organization; GO:0007017 microtubule-based process; GO:0007026 negative regulation of microtubule depolymerization; GO:00…	GO:0001726 ruffle; GO:0005622 intracellular; GO:0005623 cell; GO:0005634 nucleus; GO:0005730 nucleolus; GO:0005737 cytoplasm; GO:0005783 endoplasmic reticulum; GO:0005790 smooth endoplasmic reticulum; GO:0005791 rough endoplasmic reticulum; GO:0005829 cytosol; GO:0005856 cytoskeleton; GO:0005875 microtubule associated complex; GO:0005886 plasma membrane; GO:0012505 endomembrane system; GO:0014069…	GO:0002162 dystroglycan binding; GO:0003779 actin binding; GO:0005198 structural molecule activity; GO:0005488 binding; GO:0005515 protein binding; GO:0005519 cytoskeletal regulatory protein binding; GO:0008017 microtubule binding; GO:0008092 cytoskeletal protein binding; GO:0015631 tubulin binding; GO:0019899 enzyme binding; GO:0019900 kinase binding; GO:0019901 protein kinase binding;			Z	KOG2418	Microtubule-associated protein TAU
Q3UE17	RNA-binding protein MEX3D OS=Mus musculus OX=10090 GN=Mex3d PE=1 SV=2	Mex3d	0.689	0.013799	Down	65.329	14.2	7	7	8	0.952	0.772	0.731	1.094	1.242	1.228	cytoplasm,nucleus	K15686	MEX3, RKHD; RNA-binding protein MEX3 [EC:2.3.2.27]		GO:0006139 nucleobase-containing compound metabolic process; GO:0006401 RNA catabolic process; GO:0006402 mRNA catabolic process; GO:0006403 RNA localization; GO:0006417 regulation of translation; GO:0006725 cellular aromatic compound metabolic process; GO:0006807 nitrogen compound metabolic process; GO:0008152 metabolic process; GO:0008298 intracellular mRNA localization; GO:0009056 catabolic pr…	GO:0005622 intracellular; GO:0005623 cell; GO:0005634 nucleus; GO:0005737 cytoplasm; GO:0043226 organelle; GO:0043227 membrane-bounded organelle; GO:0043229 intracellular organelle; GO:0043231 intracellular membrane-bounded organelle; GO:0044424 intracellular part; GO:0044444 cytoplasmic part; GO:0044464 cell part; GO:0048471 perinuclear region of cytoplasm;	GO:0003676 nucleic acid binding; GO:0003723 RNA binding; GO:0003729 mRNA binding; GO:0003730 mRNA 3'-UTR binding; GO:0005488 binding; GO:0017091 AU-rich element binding; GO:0097159 organic cyclic compound binding; GO:1901363 heterocyclic compound binding;	PF00013; PF13920	KH domain; Zinc finger, C3HC4 type (RING finger)	O	KOG2113	Predicted RNA binding protein, contains KH domain
A0JLY1	Coiled-coil domain-containing protein 173 OS=Mus musculus OX=10090 GN=Ccdc173 PE=2 SV=1	Ccdc173	0.689	0.00335761	Down	65.131	6.4	4	4	4	0.846	0.77	0.836	1.289	1.189	1.079	nucleus
Q925K9	Testis-specific serine/threonine-protein kinase 6 OS=Mus musculus OX=10090 GN=Tssk6 PE=1 SV=1	Tssk6	0.689	3.06127e-05	Down	30.287	6.2	2	2	2	0.824	0.792	0.836	1.204	1.178	1.177	nucleus	K08811	TSSK, STK22; testis-specific serine kinase [EC:2.7.11.1]		GO:0000003 reproduction; GO:0003006 developmental process involved in reproduction; GO:0006323 DNA packaging; GO:0006325 chromatin organization; GO:0006464 cellular protein modification process; GO:0006468 protein phosphorylation; GO:0006793 phosphorus metabolic process; GO:0006796 phosphate-containing compound metabolic process; GO:0006807 nitrogen compound metabolic process; GO:0006996 organell…	GO:0005622 intracellular; GO:0005623 cell; GO:0005634 nucleus; GO:0005737 cytoplasm; GO:0043226 organelle; GO:0043227 membrane-bounded organelle; GO:0043229 intracellular organelle; GO:0043231 intracellular membrane-bounded organelle; GO:0044424 intracellular part; GO:0044464 cell part;	GO:0000166 nucleotide binding; GO:0000287 magnesium ion binding; GO:0003824 catalytic activity; GO:0004672 protein kinase activity; GO:0004674 protein serine/threonine kinase activity; GO:0005488 binding; GO:0005524 ATP binding; GO:0008144 drug binding; GO:0016301 kinase activity; GO:0016740 transferase activity; GO:0016772 transferase activity, transferring phosphorus-containing groups; GO:00167…	PF00069	Protein kinase domain	T	KOG0583	Serine/threonine protein kinase
P16627	Heat shock 70 kDa protein 1-like OS=Mus musculus OX=10090 GN=Hspa1l PE=1 SV=4	Hspa1l	0.688	0.000354822	Down	70.636	48.8	30	16	101	0.768	0.835	0.841	1.178	1.219	1.154	cytoplasm	K03283	HSPA1s; heat shock 70kDa protein 1/2/6/8	map03040 Spliceosome; map04010 MAPK signaling pathway; map04141 Protein processing in endoplasmic reticulum; map04144 Endocytosis; map04213 Longevity regulating pathway - multiple species; map04612 Antigen processing and presentation; map04915 Estrogen signaling pathway; map05134 Legionellosis; map05145 Toxoplasmosis; map05162 Measles	GO:0000003 reproduction; GO:0006457 protein folding; GO:0007338 single fertilization; GO:0007339 binding of sperm to zona pellucida; GO:0008037 cell recognition; GO:0009566 fertilization; GO:0009987 cellular process; GO:0009988 cell-cell recognition; GO:0010638 positive regulation of organelle organization; GO:0010821 regulation of mitochondrion organization; GO:0010822 positive regulation of mit…	GO:0002199 zona pellucida receptor complex; GO:0005622 intracellular; GO:0005623 cell; GO:0005737 cytoplasm; GO:0005739 mitochondrion; GO:0005759 mitochondrial matrix; GO:0005829 cytosol; GO:0031974 membrane-enclosed lumen; GO:0032991 macromolecular complex; GO:0043226 organelle; GO:0043227 membrane-bounded organelle; GO:0043229 intracellular organelle; GO:0043231 intracellular membrane-bounded o…	GO:0005488 binding; GO:0005515 protein binding; GO:0019899 enzyme binding; GO:0031072 heat shock protein binding; GO:0031625 ubiquitin protein ligase binding; GO:0044389 ubiquitin-like protein ligase binding; GO:0051082 unfolded protein binding;			O	KOG0101	Molecular chaperones HSP70/HSC70, HSP70 superfamily
Q80YT5	Spermatogenesis-associated protein 20 OS=Mus musculus OX=10090 GN=Spata20 PE=1 SV=1	Spata20	0.687	0.000130193	Down	88.471	31.1	21	21	51	0.778	0.82	0.845	1.171	1.178	1.207	cytoplasm,nucleus				GO:0000003 reproduction; GO:0007276 gamete generation; GO:0007283 spermatogenesis; GO:0019953 sexual reproduction; GO:0022414 reproductive process; GO:0032501 multicellular organismal process; GO:0032504 multicellular organism reproduction; GO:0044703 multi-organism reproductive process; GO:0048232 male gamete generation; GO:0048609 multicellular organismal reproductive process; GO:0051704 multi-…					O	KOG2244	Highly conserved protein containing a thioredoxin domain
Q9DAL3	Coiled-coil domain-containing protein 54 OS=Mus musculus OX=10090 GN=Ccdc54 PE=2 SV=1	Ccdc54	0.686	0.00119341	Down	37.517	14.3	4	4	4	0.767	0.854	0.827	1.203	1.116	1.248	mitochondria
Q0VG18	Small integral membrane protein 24 OS=Mus musculus OX=10090 GN=Smim24 PE=1 SV=1	Smim24	0.685	0.00125596	Down	13.546	10.8	1	1	1	0.809	0.839	0.794	1.286	1.174	1.107	extracellular
Q9EPQ2	X-linked retinitis pigmentosa GTPase regulator-interacting protein 1 OS=Mus musculus OX=10090 GN=Rpgrip1 PE=1 SV=1	Rpgrip1	0.685	0.00289889	Down	151.99	5.6	6	6	6	0.763	0.849	0.82	1.1	1.155	1.297	nucleus	K16512	RPGRIP1; X-linked retinitis pigmentosa GTPase regulator-interacting protein 1		GO:0001654 eye development; GO:0001754 eye photoreceptor cell differentiation; GO:0003008 system process; GO:0007275 multicellular organism development; GO:0007399 nervous system development; GO:0007423 sensory organ development; GO:0007600 sensory perception; GO:0007601 visual perception; GO:0008283 cell proliferation; GO:0009653 anatomical structure morphogenesis; GO:0009887 animal organ morpho…	GO:0005622 intracellular; GO:0005623 cell; GO:0005737 cytoplasm; GO:0005856 cytoskeleton; GO:0005929 cilium; GO:0005930 axoneme; GO:0032391 photoreceptor connecting cilium; GO:0032838 cell projection cytoplasm; GO:0035253 ciliary rootlet; GO:0035869 ciliary transition zone; GO:0042995 cell projection; GO:0043005 neuron projection; GO:0043226 organelle; GO:0043228 non-membrane-bounded organelle; G…		PF11618; PF00168	Protein of unknown function (DUF3250); C2 domain
Q60736	Zona pellucida sperm-binding protein 3 receptor OS=Mus musculus OX=10090 GN=Zp3r PE=1 SV=1	Zp3r	0.683	0.000413276	Down	64.95	26.9	12	12	21	0.79	0.796	0.852	1.201	1.237	1.133	extracellular	K04002	C4BPA; complement component 4 binding protein alpha	map04610 Complement and coagulation cascades; map05133 Pertussis	GO:0000003 reproduction; GO:0006996 organelle organization; GO:0007338 single fertilization; GO:0007339 binding of sperm to zona pellucida; GO:0007340 acrosome reaction; GO:0008037 cell recognition; GO:0009566 fertilization; GO:0009987 cellular process; GO:0009988 cell-cell recognition; GO:0016043 cellular component organization; GO:0019953 sexual reproduction; GO:0022414 reproductive process; GO…	GO:0001669 acrosomal vesicle; GO:0002080 acrosomal membrane; GO:0002081 outer acrosomal membrane; GO:0002199 zona pellucida receptor complex; GO:0005622 intracellular; GO:0005623 cell; GO:0005737 cytoplasm; GO:0005773 vacuole; GO:0005886 plasma membrane; GO:0012505 endomembrane system; GO:0012506 vesicle membrane; GO:0016020 membrane; GO:0030141 secretory granule; GO:0030659 cytoplasmic vesicle m…	GO:0005198 structural molecule activity;	PF00084	Sushi domain (SCR repeat)
Q9WTX7	Four and a half LIM domains protein 5 OS=Mus musculus OX=10090 GN=Fhl5 PE=1 SV=1	Fhl5	0.68	0.00116474	Down	32.907	32.4	8	8	13	0.786	0.857	0.788	1.108	1.214	1.253	nucleus				GO:0006139 nucleobase-containing compound metabolic process; GO:0006351 transcription, DNA-templated; GO:0006355 regulation of transcription, DNA-templated; GO:0006357 regulation of transcription from RNA polymerase II promoter; GO:0006725 cellular aromatic compound metabolic process; GO:0006807 nitrogen compound metabolic process; GO:0008152 metabolic process; GO:0009058 biosynthetic process; GO…	GO:0005622 intracellular; GO:0005623 cell; GO:0005634 nucleus; GO:0043226 organelle; GO:0043227 membrane-bounded organelle; GO:0043229 intracellular organelle; GO:0043231 intracellular membrane-bounded organelle; GO:0044424 intracellular part; GO:0044464 cell part;	GO:0003712 transcription cofactor activity; GO:0003713 transcription coactivator activity;	PF00412	LIM domain	K	KOG1704	FOG: LIM domain
A2A9I7	Doublesex- and mab-3-related transcription factor B1 OS=Mus musculus OX=10090 GN=Dmrtb1 PE=1 SV=1	Dmrtb1	0.679	0.00442185	Down	38.423	8.4	3	3	3	0.882	0.743	0.805	1.291	1.183	1.105	cytoplasm,nucleus	K19492	DMRT6, DMRTB; doublesex- and mab-3-related transcription factor 6		GO:0006355 regulation of transcription, DNA-templated; GO:0006357 regulation of transcription from RNA polymerase II promoter; GO:0009889 regulation of biosynthetic process; GO:0010468 regulation of gene expression; GO:0010556 regulation of macromolecule biosynthetic process; GO:0019219 regulation of nucleobase-containing compound metabolic process; GO:0019222 regulation of metabolic process; GO:…		GO:0000981 RNA polymerase II transcription factor activity, sequence-specific DNA binding; GO:0003700 transcription factor activity, sequence-specific DNA binding;			K	KOG3815	Transcription factor Doublesex
P08414	Calcium/calmodulin-dependent protein kinase type IV OS=Mus musculus OX=10090 GN=Camk4 PE=1 SV=2	Camk4	0.675	0.000783269	Down	52.627	9.2	4	4	4	0.806	0.85	0.766	1.271	1.16	1.159	nucleus	K05869	CAMK4; calcium/calmodulin-dependent protein kinase IV [EC:2.7.11.17]	map04020 Calcium signaling pathway; map04024 cAMP signaling pathway; map04211 Longevity regulating pathway; map04371 Apelin signaling pathway; map04380 Osteoclast differentiation; map04720 Long-term potentiation; map04722 Neurotrophin signaling pathway; map04725 Cholinergic synapse; map04921 Oxytocin signaling pathway; map04925 Aldosterone synthesis and secretion; map05031 Amphetamine addiction; …	GO:0001773 myeloid dendritic cell activation; GO:0001775 cell activation; GO:0002274 myeloid leukocyte activation; GO:0002376 immune system process; GO:0002520 immune system development; GO:0002521 leukocyte differentiation; GO:0002573 myeloid leukocyte differentiation; GO:0003008 system process; GO:0006355 regulation of transcription, DNA-templated; GO:0006464 cellular protein modification proce…	GO:0001650 fibrillar center; GO:0005622 intracellular; GO:0005623 cell; GO:0005634 nucleus; GO:0005654 nucleoplasm; GO:0005730 nucleolus; GO:0005737 cytoplasm; GO:0005829 cytosol; GO:0031974 membrane-enclosed lumen; GO:0031981 nuclear lumen; GO:0043226 organelle; GO:0043227 membrane-bounded organelle; GO:0043228 non-membrane-bounded organelle; GO:0043229 intracellular organelle; GO:0043231 intrac…	GO:0003824 catalytic activity; GO:0004672 protein kinase activity; GO:0004674 protein serine/threonine kinase activity; GO:0004683 calmodulin-dependent protein kinase activity; GO:0005488 binding; GO:0005515 protein binding; GO:0005516 calmodulin binding; GO:0009931 calcium-dependent protein serine/threonine kinase activity; GO:0010857 calcium-dependent protein kinase activity; GO:0016301 kinase …	PF00069	Protein kinase domain	T	KOG0032	Ca2+/calmodulin-dependent protein kinase, EF-Hand protein superfamily
P70190	F-actin-capping protein subunit alpha-3 OS=Mus musculus OX=10090 GN=Capza3 PE=2 SV=1	Capza3	0.672	0.00106747	Down	34.952	8	2	2	5	0.742	0.87	0.805	1.178	1.224	1.197	cytoplasm	K10364	CAPZA; capping protein (actin filament) muscle Z-line, alpha	map04144 Endocytosis	GO:0000003 reproduction; GO:0002376 immune system process; GO:0002478 antigen processing and presentation of exogenous peptide antigen; GO:0002495 antigen processing and presentation of peptide antigen via MHC class II; GO:0002504 antigen processing and presentation of peptide or polysaccharide antigen via MHC class II; GO:0003006 developmental process involved in reproduction; GO:0006810 transpo…	GO:0001669 acrosomal vesicle; GO:0005622 intracellular; GO:0005623 cell; GO:0005737 cytoplasm; GO:0005829 cytosol; GO:0005856 cytoskeleton; GO:0005938 cell cortex; GO:0012505 endomembrane system; GO:0016020 membrane; GO:0030141 secretory granule; GO:0030863 cortical cytoskeleton; GO:0031410 cytoplasmic vesicle; GO:0031982 vesicle; GO:0043226 organelle; GO:0043227 membrane-bounded organelle; GO:00…				Z	KOG0836	F-actin capping protein, alpha subunit
Q9DA48	Sperm acrosome membrane-associated protein 1 OS=Mus musculus OX=10090 GN=Spaca1 PE=1 SV=1	Spaca1	0.672	0.000629122	Down	33.342	35.4	9	9	18	0.786	0.836	0.82	1.21	1.288	1.135	plasma membrane				GO:0000003 reproduction; GO:0001675 acrosome assembly; GO:0003006 developmental process involved in reproduction; GO:0006950 response to stress; GO:0006952 defense response; GO:0006996 organelle organization; GO:0007276 gamete generation; GO:0007281 germ cell development; GO:0007283 spermatogenesis; GO:0007286 spermatid development; GO:0008152 metabolic process; GO:0009056 catabolic process; GO:0…	GO:0001669 acrosomal vesicle; GO:0002080 acrosomal membrane; GO:0005576 extracellular region; GO:0005615 extracellular space; GO:0005622 intracellular; GO:0005623 cell; GO:0005737 cytoplasm; GO:0012505 endomembrane system; GO:0012506 vesicle membrane; GO:0016020 membrane; GO:0030141 secretory granule; GO:0030659 cytoplasmic vesicle membrane; GO:0030667 secretory granule membrane; GO:0031090 organ…	GO:0003796 lysozyme activity; GO:0003824 catalytic activity; GO:0004553 hydrolase activity, hydrolyzing O-glycosyl compounds; GO:0016787 hydrolase activity; GO:0016798 hydrolase activity, acting on glycosyl bonds; GO:0061783 peptidoglycan muralytic activity;
O88799	Zonadhesin OS=Mus musculus OX=10090 GN=Zan PE=1 SV=1	Zan	0.671	0.000110846	Down	579.91	4.8	20	20	23	0.758	0.813	0.804	1.187	1.146	1.205	extracellular				GO:0000003 reproduction; GO:0007155 cell adhesion; GO:0007338 single fertilization; GO:0007339 binding of sperm to zona pellucida; GO:0008037 cell recognition; GO:0009566 fertilization; GO:0009987 cellular process; GO:0009988 cell-cell recognition; GO:0019953 sexual reproduction; GO:0022414 reproductive process; GO:0022610 biological adhesion; GO:0035036 sperm-egg recognition; GO:0043900 regulati…	GO:0005623 cell; GO:0005886 plasma membrane; GO:0016020 membrane; GO:0044464 cell part; GO:0071944 cell periphery;	GO:0005488 binding; GO:0050840 extracellular matrix binding;	PF00629; PF01826; PF12714	MAM domain; Trypsin Inhibitor like cysteine rich domain; TILa domain	VW	KOG1216	von Willebrand factor and related coagulation proteins
Q9D485	EF-hand domain-containing family member C2 OS=Mus musculus OX=10090 GN=Efhc2 PE=2 SV=2	Efhc2	0.668	0.012168	Down	87.645	9.1	5	5	5	0.903	0.805	0.704	1.072	1.31	1.227	cytoplasm				GO:0009987 cellular process; GO:0010033 response to organic substance; GO:0034097 response to cytokine; GO:0042221 response to chemical; GO:0050896 response to stimulus; GO:0051716 cellular response to stimulus; GO:0070887 cellular response to chemical stimulus; GO:0071310 cellular response to organic substance; GO:0071345 cellular response to cytokine stimulus; GO:1990823 response to leukemia in…			PF06565	Repeat of unknown function (DUF1126)	S	KOG0043	Uncharacterized conserved protein, contains DM10 domain
P29391	Ferritin light chain 1 OS=Mus musculus OX=10090 GN=Ftl1 PE=1 SV=2	Ftl1	0.668	0.0155157	Down	20.802	55.7	7	7	10	0.708	0.949	0.744	1.308	1.126	1.162	mitochondria	K13625	FTL; ferritin light chain	map04216 Ferroptosis; map04217 Necroptosis; map04978 Mineral absorption	GO:0006873 cellular ion homeostasis; GO:0006875 cellular metal ion homeostasis; GO:0006879 cellular iron ion homeostasis; GO:0006880 intracellular sequestering of iron ion; GO:0009987 cellular process; GO:0010035 response to inorganic substance; GO:0010038 response to metal ion; GO:0010288 response to lead ion; GO:0019725 cellular homeostasis; GO:0030003 cellular cation homeostasis; GO:0042221 re…	GO:0000323 lytic vacuole; GO:0005576 extracellular region; GO:0005622 intracellular; GO:0005623 cell; GO:0005737 cytoplasm; GO:0005764 lysosome; GO:0005767 secondary lysosome; GO:0005773 vacuole; GO:0005776 autophagosome; GO:0008043 intracellular ferritin complex; GO:0030139 endocytic vesicle; GO:0031410 cytoplasmic vesicle; GO:0031974 membrane-enclosed lumen; GO:0031982 vesicle; GO:0031983 vesic…	GO:0005488 binding; GO:0005506 iron ion binding; GO:0005515 protein binding; GO:0042802 identical protein binding; GO:0043167 ion binding; GO:0043169 cation binding; GO:0046872 metal ion binding; GO:0046914 transition metal ion binding;	PF00210	Ferritin-like domain	P	KOG2332	Ferritin
Q9WV27	Sodium/potassium-transporting ATPase subunit alpha-4 OS=Mus musculus OX=10090 GN=Atp1a4 PE=1 SV=3	Atp1a4	0.666	0.00114603	Down	114.89	27.4	24	16	38	0.722	0.846	0.82	1.216	1.189	1.182	plasma membrane	K01539	ATP1A; sodium/potassium-transporting ATPase subunit alpha [EC:7.2.2.13]	map04022 cGMP-PKG signaling pathway; map04024 cAMP signaling pathway; map04260 Cardiac muscle contraction; map04261 Adrenergic signaling in cardiomyocytes; map04911 Insulin secretion; map04918 Thyroid hormone synthesis; map04919 Thyroid hormone signaling pathway; map04925 Aldosterone synthesis and secretion; map04960 Aldosterone-regulated sodium reabsorption; map04961 Endocrine and other factor-r…	GO:0000003 reproduction; GO:0006810 transport; GO:0006811 ion transport; GO:0006812 cation transport; GO:0006813 potassium ion transport; GO:0006814 sodium ion transport; GO:0006873 cellular ion homeostasis; GO:0006885 regulation of pH; GO:0006928 movement of cell or subcellular component; GO:0007276 gamete generation; GO:0007283 spermatogenesis; GO:0009566 fertilization; GO:0009987 cellular proc…	GO:0005623 cell; GO:0005886 plasma membrane; GO:0005887 integral component of plasma membrane; GO:0005890 sodium:potassium-exchanging ATPase complex; GO:0016020 membrane; GO:0016021 integral component of membrane; GO:0031224 intrinsic component of membrane; GO:0031226 intrinsic component of plasma membrane; GO:0032991 macromolecular complex; GO:0044425 membrane part; GO:0044459 plasma membrane pa…	GO:0003824 catalytic activity; GO:0005215 transporter activity; GO:0005391 sodium:potassium-exchanging ATPase activity; GO:0008324 cation transmembrane transporter activity; GO:0008556 potassium-transporting ATPase activity; GO:0015075 ion transmembrane transporter activity; GO:0015077 monovalent inorganic cation transmembrane transporter activity; GO:0015079 potassium ion transmembrane transport…	PF00690	Cation transporter/ATPase, N-terminus	P	KOG0203	Na+/K+ ATPase, alpha subunit
Q9D572	UBX domain-containing protein 11 OS=Mus musculus OX=10090 GN=Ubxn11 PE=1 SV=1	Ubxn11	0.665	0.00109484	Down	54.875	18.2	7	7	10	0.776	0.797	0.826	1.262	1.098	1.25	nucleus				GO:0006508 proteolysis; GO:0006511 ubiquitin-dependent protein catabolic process; GO:0006807 nitrogen compound metabolic process; GO:0008152 metabolic process; GO:0009056 catabolic process; GO:0009057 macromolecule catabolic process; GO:0009987 cellular process; GO:0010498 proteasomal protein catabolic process; GO:0019538 protein metabolic process; GO:0019941 modification-dependent protein catabo…		GO:0005488 binding; GO:0005515 protein binding; GO:0032182 ubiquitin-like protein binding; GO:0043130 ubiquitin binding;	PF08059; PF00789	SEP domain; UBX domain	Y	KOG2086	Protein tyrosine phosphatase SHP1/Cofactor for p97 ATPase-mediated vesicle membrane fusion
A6X8Z9	Testis-specific expressed protein 55 OS=Mus musculus OX=10090 GN=Tex55 PE=2 SV=1	Tex55	0.662	0.00735538	Down	43.578	10.2	3	3	4	0.752	0.735	0.907	1.268	1.255	1.091	nucleus
Q9CQX0	Ubiquitin thioesterase OTUB2 OS=Mus musculus OX=10090 GN=Otub2 PE=1 SV=1	Otub2	0.66	2.4267e-05	Down	27.3	26.1	6	6	13	0.802	0.791	0.825	1.188	1.241	1.237	cytoskeleton	K09603	OTUB2; ubiquitin thioesterase protein OTUB2 [EC:3.4.19.12]		GO:0006464 cellular protein modification process; GO:0006508 proteolysis; GO:0006807 nitrogen compound metabolic process; GO:0008152 metabolic process; GO:0009987 cellular process; GO:0016579 protein deubiquitination; GO:0019538 protein metabolic process; GO:0035871 protein K11-linked deubiquitination; GO:0036211 protein modification process; GO:0043170 macromolecule metabolic process; GO:0043412…	GO:0005622 intracellular; GO:0005623 cell; GO:0005634 nucleus; GO:0043226 organelle; GO:0043227 membrane-bounded organelle; GO:0043229 intracellular organelle; GO:0043231 intracellular membrane-bounded organelle; GO:0044424 intracellular part; GO:0044464 cell part;	GO:0003824 catalytic activity; GO:0004843 thiol-dependent ubiquitin-specific protease activity; GO:0005488 binding; GO:0005515 protein binding; GO:0008233 peptidase activity; GO:0008234 cysteine-type peptidase activity; GO:0016787 hydrolase activity; GO:0019783 ubiquitin-like protein-specific protease activity; GO:0019784 NEDD8-specific protease activity; GO:0032182 ubiquitin-like protein binding…			O	KOG3991	Uncharacterized conserved protein
Q8R4H4	Carboxypeptidase A5 OS=Mus musculus OX=10090 GN=Cpa5 PE=2 SV=1	Cpa5	0.659	0.00914319	Down	49.151	7.3	2	2	2	0.875	0.772	0.74	1.313	1.042	1.268	extracellular	K08781	CPA5; carboxypeptidase A5 [EC:3.4.17.1]		GO:0006508 proteolysis; GO:0006807 nitrogen compound metabolic process; GO:0008152 metabolic process; GO:0019538 protein metabolic process; GO:0043170 macromolecule metabolic process; GO:0044238 primary metabolic process; GO:0071704 organic substance metabolic process; GO:1901564 organonitrogen compound metabolic process;	GO:0005576 extracellular region; GO:0005615 extracellular space; GO:0044421 extracellular region part;	GO:0003824 catalytic activity; GO:0004180 carboxypeptidase activity; GO:0004181 metallocarboxypeptidase activity; GO:0008233 peptidase activity; GO:0008235 metalloexopeptidase activity; GO:0008237 metallopeptidase activity; GO:0008238 exopeptidase activity; GO:0016787 hydrolase activity; GO:0070011 peptidase activity, acting on L-amino acid peptides;	PF02244; PF00246	Carboxypeptidase activation peptide; Zinc carboxypeptidase	O	KOG2650	Zinc carboxypeptidase
Q497N6	CEP295 N-terminal-like protein OS=Mus musculus OX=10090 GN=Cep295nl PE=1 SV=1	Cep295nl	0.658	0.0349666	Down	61.957	11.8	5	5	5	0.687	0.771	0.931	1.068	1.104	1.459	nucleus					GO:0005623 cell; GO:0005929 cilium; GO:0031514 motile cilium; GO:0042995 cell projection; GO:0043226 organelle; GO:0044464 cell part;
O70401	Tetraspanin-6 OS=Mus musculus OX=10090 GN=Tspan6 PE=1 SV=1	Tspan6	0.655	0.000566259	Down	27.333	10.2	2	2	2	0.819	0.74	0.82	1.262	1.156	1.214	plasma membrane	K17295	TSPAN6; tetraspanin-6		GO:0001817 regulation of cytokine production; GO:0002682 regulation of immune system process; GO:0002683 negative regulation of immune system process; GO:0002697 regulation of immune effector process; GO:0002698 negative regulation of immune effector process; GO:0002831 regulation of response to biotic stimulus; GO:0002832 negative regulation of response to biotic stimulus; GO:0007154 cell commun…	GO:0005623 cell; GO:0005886 plasma membrane; GO:0005887 integral component of plasma membrane; GO:0016020 membrane; GO:0016021 integral component of membrane; GO:0031224 intrinsic component of membrane; GO:0031226 intrinsic component of plasma membrane; GO:0044425 membrane part; GO:0044459 plasma membrane part; GO:0044464 cell part; GO:0071944 cell periphery;				S	KOG3882	Tetraspanin family integral membrane protein
Q6P902	Thioredoxin domain-containing protein 2 OS=Mus musculus OX=10090 GN=Txndc2 PE=1 SV=1	Txndc2	0.646	0.000124405	Down	57.766	28.3	11	11	28	0.747	0.812	0.788	1.251	1.196	1.184	cytoplasm				GO:0000003 reproduction; GO:0000302 response to reactive oxygen species; GO:0006928 movement of cell or subcellular component; GO:0006950 response to stress; GO:0006979 response to oxidative stress; GO:0007276 gamete generation; GO:0007283 spermatogenesis; GO:0008152 metabolic process; GO:0009636 response to toxic substance; GO:0009987 cellular process; GO:0019725 cellular homeostasis; GO:0019953…	GO:0001520 outer dense fiber; GO:0005622 intracellular; GO:0005623 cell; GO:0005737 cytoplasm; GO:0005856 cytoskeleton; GO:0005929 cilium; GO:0031514 motile cilium; GO:0036126 sperm flagellum; GO:0042995 cell projection; GO:0043226 organelle; GO:0043228 non-membrane-bounded organelle; GO:0043229 intracellular organelle; GO:0043232 intracellular non-membrane-bounded organelle; GO:0044422 organelle…	GO:0003756 protein disulfide isomerase activity; GO:0003824 catalytic activity; GO:0004791 thioredoxin-disulfide reductase activity; GO:0015035 protein disulfide oxidoreductase activity; GO:0015036 disulfide oxidoreductase activity; GO:0016209 antioxidant activity; GO:0016491 oxidoreductase activity; GO:0016651 oxidoreductase activity, acting on NAD(P)H; GO:0016667 oxidoreductase activity, acting…	PF00085	Thioredoxin	O	KOG0907	Thioredoxin
Q91YE9	Cytosolic 5'-nucleotidase 1B OS=Mus musculus OX=10090 GN=Nt5c1b PE=2 SV=2	Nt5c1b	0.644	0.0026053	Down	65.001	15.2	8	8	8	0.808	0.842	0.678	1.214	1.204	1.198	nucleus	K01081	E3.1.3.5; 5'-nucleotidase [EC:3.1.3.5]	map00230 Purine metabolism; map00240 Pyrimidine metabolism; map00760 Nicotinate and nicotinamide metabolism; map01100 Metabolic pathways	GO:0006139 nucleobase-containing compound metabolic process; GO:0006163 purine nucleotide metabolic process; GO:0006195 purine nucleotide catabolic process; GO:0006725 cellular aromatic compound metabolic process; GO:0006753 nucleoside phosphate metabolic process; GO:0006793 phosphorus metabolic process; GO:0006796 phosphate-containing compound metabolic process; GO:0006807 nitrogen compound meta…	GO:0005622 intracellular; GO:0005623 cell; GO:0005737 cytoplasm; GO:0005829 cytosol; GO:0044424 intracellular part; GO:0044444 cytoplasmic part; GO:0044464 cell part;	GO:0003824 catalytic activity; GO:0008252 nucleotidase activity; GO:0008253 5'-nucleotidase activity; GO:0016787 hydrolase activity; GO:0016788 hydrolase activity, acting on ester bonds; GO:0016791 phosphatase activity; GO:0042578 phosphoric ester hydrolase activity;
Q64467	Glyceraldehyde-3-phosphate dehydrogenase, testis-specific OS=Mus musculus OX=10090 GN=Gapdhs PE=1 SV=1	Gapdhs	0.644	0.00136719	Down	47.656	33.2	10	8	24	0.816	0.761	0.742	1.137	1.148	1.317	mitochondria	K10705	GAPDHS; glyceraldehyde-3-phosphate dehydrogenase, spermatogenic [EC:1.2.1.12]	map00010 Glycolysis / Gluconeogenesis; map01100 Metabolic pathways	GO:0000003 reproduction; GO:0003006 developmental process involved in reproduction; GO:0005975 carbohydrate metabolic process; GO:0005996 monosaccharide metabolic process; GO:0006006 glucose metabolic process; GO:0006007 glucose catabolic process; GO:0006082 organic acid metabolic process; GO:0006090 pyruvate metabolic process; GO:0006091 generation of precursor metabolites and energy; GO:0006094…	GO:0001669 acrosomal vesicle; GO:0005622 intracellular; GO:0005623 cell; GO:0005737 cytoplasm; GO:0005829 cytosol; GO:0005929 cilium; GO:0012505 endomembrane system; GO:0030141 secretory granule; GO:0031410 cytoplasmic vesicle; GO:0031514 motile cilium; GO:0031982 vesicle; GO:0035686 sperm fibrous sheath; GO:0036126 sperm flagellum; GO:0042995 cell projection; GO:0043226 organelle; GO:0043227 mem…	GO:0003824 catalytic activity; GO:0004365 glyceraldehyde-3-phosphate dehydrogenase (NAD+) (phosphorylating) activity; GO:0016491 oxidoreductase activity; GO:0016620 oxidoreductase activity, acting on the aldehyde or oxo group of donors, NAD or NADP as acceptor; GO:0016903 oxidoreductase activity, acting on the aldehyde or oxo group of donors; GO:0043891 glyceraldehyde-3-phosphate dehydrogenase (N…	PF00044; PF02800	Glyceraldehyde 3-phosphate dehydrogenase, NAD binding domain; Glyceraldehyde 3-phosphate dehydrogenase, C-terminal domain	G	KOG0657	Glyceraldehyde 3-phosphate dehydrogenase
Q8CDV6	Coiled-coil domain-containing protein 63 OS=Mus musculus OX=10090 GN=Ccdc63 PE=2 SV=2	Ccdc63	0.642	0.0120344	Down	65.273	11.5	6	6	9	0.73	0.77	0.854	1.219	1.037	1.412	nucleus	K23732			GO:0000003 reproduction; GO:0000226 microtubule cytoskeleton organization; GO:0001578 microtubule bundle formation; GO:0003006 developmental process involved in reproduction; GO:0003341 cilium movement; GO:0006928 movement of cell or subcellular component; GO:0006996 organelle organization; GO:0007010 cytoskeleton organization; GO:0007017 microtubule-based process; GO:0007018 microtubule-based mo…	GO:0005622 intracellular; GO:0005623 cell; GO:0005737 cytoplasm; GO:0005856 cytoskeleton; GO:0005929 cilium; GO:0005930 axoneme; GO:0032838 cell projection cytoplasm; GO:0042995 cell projection; GO:0043226 organelle; GO:0043228 non-membrane-bounded organelle; GO:0043229 intracellular organelle; GO:0043232 intracellular non-membrane-bounded organelle; GO:0044422 organelle part; GO:0044424 intracel…
Q8C5W0	Calmin OS=Mus musculus OX=10090 GN=Clmn PE=1 SV=2	Clmn	0.64	0.000373535	Down	117.23	22.1	18	18	25	0.748	0.832	0.738	1.175	1.227	1.221	plasma membrane				GO:0007275 multicellular organism development; GO:0007399 nervous system development; GO:0008285 negative regulation of cell proliferation; GO:0009987 cellular process; GO:0016043 cellular component organization; GO:0022008 neurogenesis; GO:0030030 cell projection organization; GO:0030154 cell differentiation; GO:0030182 neuron differentiation; GO:0031175 neuron projection development; GO:0032501…	GO:0005622 intracellular; GO:0005623 cell; GO:0005737 cytoplasm; GO:0016020 membrane; GO:0044424 intracellular part; GO:0044464 cell part;		PF00307	Calponin homology (CH) domain	Z	KOG0516	Dystonin, GAS (Growth-arrest-specific protein), and related proteins
Q9JMB1	Testicular haploid expressed gene protein OS=Mus musculus OX=10090 GN=Theg PE=1 SV=1	Theg	0.639	0.00103132	Down	42.795	7.7	3	3	3	0.728	0.818	0.797	1.318	1.184	1.165	nucleus				GO:0000003 reproduction; GO:0007276 gamete generation; GO:0007283 spermatogenesis; GO:0019953 sexual reproduction; GO:0022414 reproductive process; GO:0032501 multicellular organismal process; GO:0032504 multicellular organism reproduction; GO:0044703 multi-organism reproductive process; GO:0048232 male gamete generation; GO:0048609 multicellular organismal reproductive process; GO:0051704 multi-…	GO:0005622 intracellular; GO:0005623 cell; GO:0005737 cytoplasm; GO:0044424 intracellular part; GO:0044464 cell part;
B9EJ80	PDZ domain-containing protein 8 OS=Mus musculus OX=10090 GN=Pdzd8 PE=1 SV=1	Pdzd8	0.637	0.00541715	Down	127.74	8.6	8	8	12	0.717	0.712	0.877	1.272	1.097	1.252	extracellular				GO:0006873 cellular ion homeostasis; GO:0006874 cellular calcium ion homeostasis; GO:0006875 cellular metal ion homeostasis; GO:0006996 organelle organization; GO:0007010 cytoskeleton organization; GO:0009987 cellular process; GO:0016043 cellular component organization; GO:0019725 cellular homeostasis; GO:0022406 membrane docking; GO:0022603 regulation of anatomical structure morphogenesis; GO:00…	GO:0005622 intracellular; GO:0005623 cell; GO:0005737 cytoplasm; GO:0005783 endoplasmic reticulum; GO:0005789 endoplasmic reticulum membrane; GO:0012505 endomembrane system; GO:0016020 membrane; GO:0031984 organelle subcompartment; GO:0042175 nuclear outer membrane-endoplasmic reticulum membrane network; GO:0043226 organelle; GO:0043227 membrane-bounded organelle; GO:0043229 intracellular organel…		PF00130	Phorbol esters/diacylglycerol binding domain (C1 domain)	S	KOG3532	Predicted protein kinase
Q8C633	Calcium-binding and spermatid-specific protein 1 OS=Mus musculus OX=10090 GN=Cabs1 PE=1 SV=1	Cabs1	0.637	0.000260982	Down	42.301	50.9	16	16	51	0.724	0.803	0.808	1.199	1.222	1.243	cytoplasm				GO:0000003 reproduction; GO:0007276 gamete generation; GO:0007283 spermatogenesis; GO:0019953 sexual reproduction; GO:0022414 reproductive process; GO:0032501 multicellular organismal process; GO:0032504 multicellular organism reproduction; GO:0044703 multi-organism reproductive process; GO:0048232 male gamete generation; GO:0048609 multicellular organismal reproductive process; GO:0051704 multi-…	GO:0005622 intracellular; GO:0005623 cell; GO:0005737 cytoplasm; GO:0005739 mitochondrion; GO:0005740 mitochondrial envelope; GO:0005743 mitochondrial inner membrane; GO:0005929 cilium; GO:0016020 membrane; GO:0019866 organelle inner membrane; GO:0031090 organelle membrane; GO:0031514 motile cilium; GO:0031966 mitochondrial membrane; GO:0031967 organelle envelope; GO:0031975 envelope; GO:0042995 …	GO:0005488 binding; GO:0005509 calcium ion binding; GO:0043167 ion binding; GO:0043169 cation binding; GO:0046872 metal ion binding;
A2ARZ3	Fibrous sheath-interacting protein 2 OS=Mus musculus OX=10090 GN=Fsip2 PE=1 SV=3	Fsip2	0.636	7.76472e-05	Down	784.85	9	57	57	68	0.741	0.79	0.81	1.244	1.218	1.22	plasma membrane					GO:0005622 intracellular; GO:0005623 cell; GO:0005737 cytoplasm; GO:0005739 mitochondrion; GO:0005929 cilium; GO:0031514 motile cilium; GO:0042995 cell projection; GO:0043226 organelle; GO:0043227 membrane-bounded organelle; GO:0043229 intracellular organelle; GO:0043231 intracellular membrane-bounded organelle; GO:0044424 intracellular part; GO:0044444 cytoplasmic part; GO:0044464 cell part;
Q30D77	Collagen alpha-1(XXIV) chain OS=Mus musculus OX=10090 GN=Col24a1 PE=2 SV=2	Col24a1	0.633	0.00602645	Down	175.73	1.4	2	2	3	0.714	0.908	0.71	1.305	1.199	1.178	lysozyme	K19721	COL5AS; collagen, type V/XI/XXIV/XXVII, alpha	map04974 Protein digestion and absorption	GO:0002244 hematopoietic progenitor cell differentiation; GO:0002376 immune system process; GO:0002520 immune system development; GO:0007275 multicellular organism development; GO:0009987 cellular process; GO:0030097 hemopoiesis; GO:0030154 cell differentiation; GO:0032501 multicellular organismal process; GO:0032502 developmental process; GO:0048513 animal organ development; GO:0048534 hematopoi…	GO:0005576 extracellular region; GO:0005622 intracellular; GO:0005623 cell; GO:0005737 cytoplasm; GO:0005783 endoplasmic reticulum; GO:0005788 endoplasmic reticulum lumen; GO:0012505 endomembrane system; GO:0031974 membrane-enclosed lumen; GO:0043226 organelle; GO:0043227 membrane-bounded organelle; GO:0043229 intracellular organelle; GO:0043231 intracellular membrane-bounded organelle; GO:004323…				W	KOG3544	Collagens (type IV and type XIII), and related proteins
Q9D9K8	IQ domain-containing protein F1 OS=Mus musculus OX=10090 GN=Iqcf1 PE=1 SV=1	Iqcf1	0.633	0.0195677	Down	21.456	6.6	1	1	2	0.92	0.726	0.686	1.257	1.045	1.381	cytoplasm				GO:0000003 reproduction; GO:0003006 developmental process involved in reproduction; GO:0007276 gamete generation; GO:0007281 germ cell development; GO:0007283 spermatogenesis; GO:0007286 spermatid development; GO:0009987 cellular process; GO:0019953 sexual reproduction; GO:0021700 developmental maturation; GO:0022412 cellular process involved in reproduction in multicellular organism; GO:0022414 …	GO:0001669 acrosomal vesicle; GO:0005622 intracellular; GO:0005623 cell; GO:0005737 cytoplasm; GO:0012505 endomembrane system; GO:0030141 secretory granule; GO:0031410 cytoplasmic vesicle; GO:0031982 vesicle; GO:0043226 organelle; GO:0043227 membrane-bounded organelle; GO:0043229 intracellular organelle; GO:0044424 intracellular part; GO:0044444 cytoplasmic part; GO:0044464 cell part; GO:0097223 …	GO:0005488 binding; GO:0005515 protein binding; GO:0005516 calmodulin binding;
Q9D2F0	Transmembrane protein 210 OS=Mus musculus OX=10090 GN=Tmem210 PE=2 SV=1	Tmem210	0.629	0.0010769	Down	15.214	15	2	2	2	0.772	0.845	0.706	1.229	1.272	1.192	plasma membrane
Q8C262	Interferon-inducible GTPase 5 OS=Mus musculus OX=10090 GN=Irgc PE=1 SV=1	Irgc	0.627	6.10455e-05	Down	45.144	31.3	11	11	32	0.763	0.805	0.757	1.209	1.22	1.282	nucleus						GO:0003824 catalytic activity; GO:0003924 GTPase activity; GO:0016462 pyrophosphatase activity; GO:0016787 hydrolase activity; GO:0016817 hydrolase activity, acting on acid anhydrides; GO:0016818 hydrolase activity, acting on acid anhydrides, in phosphorus-containing anhydrides; GO:0017111 nucleoside-triphosphatase activity;
Q5STT6	Protein FAM71B OS=Mus musculus OX=10090 GN=Fam71b PE=3 SV=3	Fam71b	0.627	0.00019632	Down	68.884	24.5	14	14	18	0.741	0.774	0.805	1.186	1.219	1.297	nucleus					GO:0005622 intracellular; GO:0005623 cell; GO:0005634 nucleus; GO:0043226 organelle; GO:0043227 membrane-bounded organelle; GO:0043229 intracellular organelle; GO:0043231 intracellular membrane-bounded organelle; GO:0044424 intracellular part; GO:0044464 cell part;
Q9R0X5	X-linked retinitis pigmentosa GTPase regulator OS=Mus musculus OX=10090 GN=Rpgr PE=1 SV=2	Rpgr	0.626	0.00052722	Down	111.8	8.4	7	7	8	0.797	0.706	0.794	1.238	1.265	1.169	nucleus	K19607	RPGR; X-linked retinitis pigmentosa GTPase regulator		GO:0001654 eye development; GO:0001754 eye photoreceptor cell differentiation; GO:0003008 system process; GO:0006810 transport; GO:0006928 movement of cell or subcellular component; GO:0006996 organelle organization; GO:0007017 microtubule-based process; GO:0007018 microtubule-based movement; GO:0007275 multicellular organism development; GO:0007399 nervous system development; GO:0007423 sensory …	GO:0001750 photoreceptor outer segment; GO:0005622 intracellular; GO:0005623 cell; GO:0005737 cytoplasm; GO:0005794 Golgi apparatus; GO:0005813 centrosome; GO:0005815 microtubule organizing center; GO:0005856 cytoskeleton; GO:0005929 cilium; GO:0012505 endomembrane system; GO:0015630 microtubule cytoskeleton; GO:0031514 motile cilium; GO:0032391 photoreceptor connecting cilium; GO:0035869 ciliary…				DZ	KOG1426	FOG: RCC1 domain
P16563	Cysteine-rich secretory protein 2 OS=Mus musculus OX=10090 GN=Crisp2 PE=1 SV=1	Crisp2	0.624	0.00024383	Down	27.605	16.5	4	4	5	0.831	0.801	0.737	1.286	1.231	1.282	extracellular	K19919	CRISP; cysteine-rich secretory protein		GO:0007155 cell adhesion; GO:0022610 biological adhesion; GO:0098609 cell-cell adhesion;	GO:0005576 extracellular region; GO:0005615 extracellular space; GO:0044421 extracellular region part;		PF00188; PF08562	Cysteine-rich secretory protein family; Crisp	S	KOG3017	Defense-related protein containing SCP domain
Q80ZQ0	Sperm acrosome membrane-associated protein 4 OS=Mus musculus OX=10090 GN=Spaca4 PE=1 SV=1	Spaca4	0.622	0.00110154	Down	13.38	35.4	3	3	4	0.746	0.853	0.709	1.203	1.248	1.259	plasma membrane	K19894	SPACA4, SAMP14; sperm acrosome membrane-associated protein 4		GO:0006950 response to stress; GO:0006952 defense response; GO:0008152 metabolic process; GO:0009056 catabolic process; GO:0009605 response to external stimulus; GO:0009607 response to biotic stimulus; GO:0009617 response to bacterium; GO:0009987 cellular process; GO:0016998 cell wall macromolecule catabolic process; GO:0042742 defense response to bacterium; GO:0043170 macromolecule metabolic pro…	GO:0001669 acrosomal vesicle; GO:0005576 extracellular region; GO:0005615 extracellular space; GO:0005622 intracellular; GO:0005623 cell; GO:0005737 cytoplasm; GO:0005886 plasma membrane; GO:0012505 endomembrane system; GO:0016020 membrane; GO:0030141 secretory granule; GO:0031410 cytoplasmic vesicle; GO:0031982 vesicle; GO:0043226 organelle; GO:0043227 membrane-bounded organelle; GO:0043229 intr…	GO:0003796 lysozyme activity; GO:0003824 catalytic activity; GO:0004553 hydrolase activity, hydrolyzing O-glycosyl compounds; GO:0016787 hydrolase activity; GO:0016798 hydrolase activity, acting on glycosyl bonds; GO:0061783 peptidoglycan muralytic activity;	PF00021	u-PAR/Ly-6 domain
Q9D9X8	Sperm acrosome membrane-associated protein 3 OS=Mus musculus OX=10090 GN=Spaca3 PE=1 SV=2	Spaca3	0.622	0.000605133	Down	25.019	24	5	5	12	0.738	0.798	0.729	1.122	1.272	1.25	nucleus				GO:0000003 reproduction; GO:0000270 peptidoglycan metabolic process; GO:0001775 cell activation; GO:0002274 myeloid leukocyte activation; GO:0002376 immune system process; GO:0002682 regulation of immune system process; GO:0002684 positive regulation of immune system process; GO:0002694 regulation of leukocyte activation; GO:0002696 positive regulation of leukocyte activation; GO:0006022 aminogly…	GO:0001669 acrosomal vesicle; GO:0002080 acrosomal membrane; GO:0005576 extracellular region; GO:0005615 extracellular space; GO:0005622 intracellular; GO:0005623 cell; GO:0005737 cytoplasm; GO:0005773 vacuole; GO:0012505 endomembrane system; GO:0012506 vesicle membrane; GO:0016020 membrane; GO:0030141 secretory granule; GO:0030659 cytoplasmic vesicle membrane; GO:0030667 secretory granule membra…	GO:0003796 lysozyme activity; GO:0003824 catalytic activity; GO:0004553 hydrolase activity, hydrolyzing O-glycosyl compounds; GO:0016787 hydrolase activity; GO:0016798 hydrolase activity, acting on glycosyl bonds; GO:0061783 peptidoglycan muralytic activity;	PF00062	C-type lysozyme/alpha-lactalbumin family
Q9D9H8	UPF0565 protein C2orf69 homolog OS=Mus musculus OX=10090 PE=2 SV=3	--	0.621	0.0244229	Down	41.689	12.3	3	3	3	0.885	0.815	0.608	1.057	1.327	1.335	extracellular									S	KOG2800	Conserved developmentally regulated protein
Q9D424	Calcium-binding tyrosine phosphorylation-regulated protein OS=Mus musculus OX=10090 GN=Cabyr PE=1 SV=1	Cabyr	0.62	0.0130749	Down	48.332	18.1	5	5	10	0.789	0.833	0.593	1.237	1.246	1.088	mitochondria				GO:0000003 reproduction; GO:0003006 developmental process involved in reproduction; GO:0003341 cilium movement; GO:0003351 epithelial cilium movement; GO:0006928 movement of cell or subcellular component; GO:0007017 microtubule-based process; GO:0007018 microtubule-based movement; GO:0007154 cell communication; GO:0007165 signal transduction; GO:0007276 gamete generation; GO:0007281 germ cell dev…	GO:0005622 intracellular; GO:0005623 cell; GO:0005634 nucleus; GO:0005737 cytoplasm; GO:0005829 cytosol; GO:0005856 cytoskeleton; GO:0005929 cilium; GO:0031514 motile cilium; GO:0035686 sperm fibrous sheath; GO:0036126 sperm flagellum; GO:0042995 cell projection; GO:0043226 organelle; GO:0043227 membrane-bounded organelle; GO:0043228 non-membrane-bounded organelle; GO:0043229 intracellular organe…	GO:0005488 binding; GO:0005509 calcium ion binding; GO:0005515 protein binding; GO:0017124 SH3 domain binding; GO:0019899 enzyme binding; GO:0019904 protein domain specific binding; GO:0043167 ion binding; GO:0043169 cation binding; GO:0046872 metal ion binding; GO:0046982 protein heterodimerization activity; GO:0046983 protein dimerization activity;	PF02197	Regulatory subunit of type II PKA R-subunit
P09041	Phosphoglycerate kinase 2 OS=Mus musculus OX=10090 GN=Pgk2 PE=1 SV=4	Pgk2	0.614	0.000265149	Down	44.852	69.1	25	19	107	0.724	0.821	0.749	1.281	1.219	1.237	cytoplasm	K00927	PGK, pgk; phosphoglycerate kinase [EC:2.7.2.3]	map00010 Glycolysis / Gluconeogenesis; map01100 Metabolic pathways; map01200 Carbon metabolism; map01230 Biosynthesis of amino acids; map04066 HIF-1 signaling pathway	GO:0005975 carbohydrate metabolic process; GO:0006082 organic acid metabolic process; GO:0006090 pyruvate metabolic process; GO:0006091 generation of precursor metabolites and energy; GO:0006096 glycolytic process; GO:0006139 nucleobase-containing compound metabolic process; GO:0006163 purine nucleotide metabolic process; GO:0006164 purine nucleotide biosynthetic process; GO:0006165 nucleoside di…	GO:0005623 cell; GO:0005929 cilium; GO:0031514 motile cilium; GO:0035686 sperm fibrous sheath; GO:0036126 sperm flagellum; GO:0042995 cell projection; GO:0043226 organelle; GO:0044422 organelle part; GO:0044441 ciliary part; GO:0044463 cell projection part; GO:0044464 cell part; GO:0097223 sperm part; GO:0097729 9+2 motile cilium;	GO:0000166 nucleotide binding; GO:0003824 catalytic activity; GO:0004618 phosphoglycerate kinase activity; GO:0005488 binding; GO:0005524 ATP binding; GO:0008144 drug binding; GO:0016301 kinase activity; GO:0016740 transferase activity; GO:0016772 transferase activity, transferring phosphorus-containing groups; GO:0016774 phosphotransferase activity, carboxyl group as acceptor; GO:0017076 purine …	PF00162	Phosphoglycerate kinase	G	KOG1367	3-phosphoglycerate kinase
Q8C552	Protein FAM78A OS=Mus musculus OX=10090 GN=Fam78a PE=1 SV=1	Fam78a	0.614	0.000836963	Down	32.067	11	4	4	6	0.752	0.794	0.745	1.122	1.305	1.302	cytoskeleton
Q7TSG5	SH3 domain-containing protein 21 OS=Mus musculus OX=10090 GN=Sh3d21 PE=1 SV=1	Sh3d21	0.612	0.000230477	Down	60.323	45.4	21	21	36	0.708	0.787	0.799	1.268	1.228	1.252	cytoplasm	K23715				GO:0005622 intracellular; GO:0005623 cell; GO:0005634 nucleus; GO:0005654 nucleoplasm; GO:0005886 plasma membrane; GO:0016020 membrane; GO:0031974 membrane-enclosed lumen; GO:0031981 nuclear lumen; GO:0043226 organelle; GO:0043227 membrane-bounded organelle; GO:0043229 intracellular organelle; GO:0043231 intracellular membrane-bounded organelle; GO:0043233 organelle lumen; GO:0044422 organelle pa…		PF07653	Variant SH3 domain	T	KOG4348	Adaptor protein CMS/SETA
Q8VCI0	Phospholipase B-like 1 OS=Mus musculus OX=10090 GN=Plbd1 PE=1 SV=1	Plbd1	0.605	0.00244158	Down	62.998	18.4	8	8	10	0.782	0.653	0.832	1.222	1.234	1.291	mitochondria				GO:0006629 lipid metabolic process; GO:0006644 phospholipid metabolic process; GO:0006650 glycerophospholipid metabolic process; GO:0006793 phosphorus metabolic process; GO:0006796 phosphate-containing compound metabolic process; GO:0006807 nitrogen compound metabolic process; GO:0008152 metabolic process; GO:0009987 cellular process; GO:0019637 organophosphate metabolic process; GO:0036149 phosp…	GO:0005576 extracellular region; GO:0005615 extracellular space; GO:0005622 intracellular; GO:0005623 cell; GO:0005737 cytoplasm; GO:0005829 cytosol; GO:0044421 extracellular region part; GO:0044424 intracellular part; GO:0044444 cytoplasmic part; GO:0044464 cell part;	GO:0003824 catalytic activity; GO:0004620 phospholipase activity; GO:0004622 lysophospholipase activity; GO:0004623 phospholipase A2 activity; GO:0016298 lipase activity; GO:0016787 hydrolase activity; GO:0016788 hydrolase activity, acting on ester bonds; GO:0052689 carboxylic ester hydrolase activity;			T	KOG3774	Uncharacterized conserved protein Lama
O09035	Diazepam-binding inhibitor-like 5 OS=Mus musculus OX=10090 GN=Dbil5 PE=1 SV=1	Dbil5	0.603	0.00374306	Down	9.8645	29.9	2	2	9	0.674	0.764	0.784	1.336	1.068	1.281	extracellular	K08762	DBI, ACBP; diazepam-binding inhibitor (GABA receptor modulator, acyl-CoA-binding protein)	map03320 PPAR signaling pathway	GO:0000003 reproduction; GO:0006139 nucleobase-containing compound metabolic process; GO:0006163 purine nucleotide metabolic process; GO:0006637 acyl-CoA metabolic process; GO:0006725 cellular aromatic compound metabolic process; GO:0006732 coenzyme metabolic process; GO:0006753 nucleoside phosphate metabolic process; GO:0006790 sulfur compound metabolic process; GO:0006793 phosphorus metabolic p…	GO:0005622 intracellular; GO:0005623 cell; GO:0005737 cytoplasm; GO:0044424 intracellular part; GO:0044464 cell part;		PF00887	Acyl CoA binding protein	I	KOG0817	Acyl-CoA-binding protein
E9Q5M6	Cilia- and flagella-associated protein 44 OS=Mus musculus OX=10090 GN=Cfap44 PE=2 SV=1	Cfap44	0.599	0.000791987	Down	211.54	2.6	4	4	4	0.74	0.829	0.686	1.248	1.232	1.282	nucleus									S	KOG2106	Uncharacterized conserved protein, contains HELP and WD40 domains
O35655	Serine/threonine-protein phosphatase with EF-hands 1 OS=Mus musculus OX=10090 GN=Ppef1 PE=2 SV=2	Ppef1	0.593	0.000473396	Down	75.057	7.5	4	4	4	0.69	0.81	0.738	1.297	1.215	1.264	mitochondria	K13807	PPEF, PPP7C; serine/threonine-protein phosphatase with EF-hands [EC:3.1.3.16]	map04745 Phototransduction - fly	GO:0006464 cellular protein modification process; GO:0006470 protein dephosphorylation; GO:0006793 phosphorus metabolic process; GO:0006796 phosphate-containing compound metabolic process; GO:0006807 nitrogen compound metabolic process; GO:0008152 metabolic process; GO:0008277 regulation of G-protein coupled receptor protein signaling pathway; GO:0009966 regulation of signal transduction; GO:0009…	GO:0005622 intracellular; GO:0005623 cell; GO:0005737 cytoplasm; GO:0005829 cytosol; GO:0044424 intracellular part; GO:0044444 cytoplasmic part; GO:0044464 cell part;	GO:0003824 catalytic activity; GO:0004721 phosphoprotein phosphatase activity; GO:0004722 protein serine/threonine phosphatase activity; GO:0016787 hydrolase activity; GO:0016788 hydrolase activity, acting on ester bonds; GO:0016791 phosphatase activity; GO:0042578 phosphoric ester hydrolase activity;	PF00149; PF13499	Calcineurin-like phosphoesterase; EF-hand domain pair	T	KOG0377	Protein serine/threonine phosphatase RDGC/PPEF, contains STphosphatase and EF-hand domains
Q6P8W9	High mobility group protein B4 OS=Mus musculus OX=10090 GN=Hmgb4 PE=2 SV=1	Hmgb4	0.589	0.0332919	Down	21.604	26	5	5	6	0.569	0.657	1.003	1.201	1.218	1.365	nucleus	K11297	HMGB4; high mobility group protein B4					PF09011; PF00505	Domain of unknown function (DUF1898); HMG (high mobility group) box	K	KOG0381	HMG box-containing protein
Q62252	Sperm surface protein Sp17 OS=Mus musculus OX=10090 GN=Spa17 PE=1 SV=1	Spa17	0.587	0.00122894	Down	17.296	24.8	5	5	10	0.752	0.795	0.658	1.333	1.235	1.188	cytoplasm				GO:0000003 reproduction; GO:0003341 cilium movement; GO:0003351 epithelial cilium movement; GO:0006928 movement of cell or subcellular component; GO:0007017 microtubule-based process; GO:0007018 microtubule-based movement; GO:0007276 gamete generation; GO:0007283 spermatogenesis; GO:0007338 single fertilization; GO:0007339 binding of sperm to zona pellucida; GO:0008037 cell recognition; GO:000956…	GO:0005622 intracellular; GO:0005623 cell; GO:0005737 cytoplasm; GO:0005886 plasma membrane; GO:0005929 cilium; GO:0009897 external side of plasma membrane; GO:0009986 cell surface; GO:0016020 membrane; GO:0031514 motile cilium; GO:0035686 sperm fibrous sheath; GO:0036126 sperm flagellum; GO:0042995 cell projection; GO:0043226 organelle; GO:0044422 organelle part; GO:0044424 intracellular part; G…	GO:0005488 binding; GO:0005539 glycosaminoglycan binding; GO:0008201 heparin binding; GO:0043167 ion binding; GO:0043168 anion binding; GO:0097367 carbohydrate derivative binding; GO:1901681 sulfur compound binding;	PF02197	Regulatory subunit of type II PKA R-subunit
Q62100	Protamine-3 OS=Mus musculus OX=10090 GN=Prm3 PE=1 SV=2	Prm3	0.582	0.00039452	Down	11.166	38.6	3	3	7	0.72	0.719	0.66	1.14	1.299	1.168	nucleus				GO:0006928 movement of cell or subcellular component; GO:0009987 cellular process; GO:0030317 flagellated sperm motility; GO:0040011 locomotion; GO:0048870 cell motility; GO:0051179 localization; GO:0051674 localization of cell; GO:0097722 sperm motility;	GO:0005622 intracellular; GO:0005623 cell; GO:0005634 nucleus; GO:0005694 chromosome; GO:0005737 cytoplasm; GO:0043226 organelle; GO:0043227 membrane-bounded organelle; GO:0043228 non-membrane-bounded organelle; GO:0043229 intracellular organelle; GO:0043231 intracellular membrane-bounded organelle; GO:0043232 intracellular non-membrane-bounded organelle; GO:0044424 intracellular part; GO:0044464…
Q6X6Z7	Tektin-3 OS=Mus musculus OX=10090 GN=Tekt3 PE=2 SV=1	Tekt3	0.581	0.00218895	Down	56.672	30.2	14	13	17	0.754	0.646	0.808	1.27	1.357	1.176	cytoplasm,nucleus	K18630	TEKT3; tektin-3		GO:0000003 reproduction; GO:0001539 cilium or flagellum-dependent cell motility; GO:0003341 cilium movement; GO:0006928 movement of cell or subcellular component; GO:0006996 organelle organization; GO:0007017 microtubule-based process; GO:0007018 microtubule-based movement; GO:0009987 cellular process; GO:0016043 cellular component organization; GO:0022414 reproductive process; GO:0022607 cellula…	GO:0001669 acrosomal vesicle; GO:0002080 acrosomal membrane; GO:0005622 intracellular; GO:0005623 cell; GO:0005634 nucleus; GO:0005737 cytoplasm; GO:0005929 cilium; GO:0012505 endomembrane system; GO:0012506 vesicle membrane; GO:0016020 membrane; GO:0030141 secretory granule; GO:0030659 cytoplasmic vesicle membrane; GO:0030667 secretory granule membrane; GO:0031090 organelle membrane; GO:0031410 …				Z	KOG2685	Cystoskeletal protein Tektin
P28481	Collagen alpha-1(II) chain OS=Mus musculus OX=10090 GN=Col2a1 PE=1 SV=2	Col2a1	0.581	0.000716821	Down	141.97	1.2	1	1	2	0.754	0.748	0.706	1.384	1.149	1.269	extracellular	K19719	COL2A; collagen, type II, alpha	map04151 PI3K-Akt signaling pathway; map04510 Focal adhesion; map04512 ECM-receptor interaction; map04974 Protein digestion and absorption; map05165 Human papillomavirus infection	GO:0001101 response to acid chemical; GO:0001501 skeletal system development; GO:0001502 cartilage condensation; GO:0001503 ossification; GO:0001894 tissue homeostasis; GO:0001958 endochondral ossification; GO:0002062 chondrocyte differentiation; GO:0002682 regulation of immune system process; GO:0003007 heart morphogenesis; GO:0003008 system process; GO:0003416 endochondral bone growth; GO:00034…	GO:0005576 extracellular region; GO:0005581 collagen trimer; GO:0005583 fibrillar collagen trimer; GO:0005585 collagen type II trimer; GO:0005604 basement membrane; GO:0005615 extracellular space; GO:0005622 intracellular; GO:0005623 cell; GO:0005737 cytoplasm; GO:0005783 endoplasmic reticulum; GO:0005788 endoplasmic reticulum lumen; GO:0012505 endomembrane system; GO:0031012 extracellular matrix…	GO:0005102 receptor binding; GO:0005488 binding; GO:0005515 protein binding; GO:0019838 growth factor binding; GO:0042287 MHC protein binding; GO:0042289 MHC class II protein binding; GO:0042802 identical protein binding; GO:0048407 platelet-derived growth factor binding;			W	KOG3544	Collagens (type IV and type XIII), and related proteins
O54946	DnaJ homolog subfamily B member 6 OS=Mus musculus OX=10090 GN=Dnajb6 PE=1 SV=4	Dnajb6	0.579	5.96535e-05	Down	39.807	19.5	6	5	7	0.695	0.77	0.74	1.277	1.25	1.284	nucleus	K09512	DNAJB6; DnaJ homolog subfamily B member 6		GO:0000003 reproduction; GO:0001701 in utero embryonic development; GO:0001890 placenta development; GO:0001892 embryonic placenta development; GO:0003006 developmental process involved in reproduction; GO:0006355 regulation of transcription, DNA-templated; GO:0006457 protein folding; GO:0006996 organelle organization; GO:0007010 cytoskeleton organization; GO:0007155 cell adhesion; GO:0007275 mul…	GO:0005622 intracellular; GO:0005623 cell; GO:0005634 nucleus; GO:0005654 nucleoplasm; GO:0005737 cytoplasm; GO:0005829 cytosol; GO:0030016 myofibril; GO:0030017 sarcomere; GO:0030018 Z disc; GO:0031674 I band; GO:0031974 membrane-enclosed lumen; GO:0031981 nuclear lumen; GO:0043226 organelle; GO:0043227 membrane-bounded organelle; GO:0043228 non-membrane-bounded organelle; GO:0043229 intracellul…	GO:0001671 ATPase activator activity; GO:0003676 nucleic acid binding; GO:0003677 DNA binding; GO:0005488 binding; GO:0005515 protein binding; GO:0008047 enzyme activator activity; GO:0030234 enzyme regulator activity; GO:0031072 heat shock protein binding; GO:0042802 identical protein binding; GO:0044183 protein binding involved in protein folding; GO:0051082 unfolded protein binding; GO:0051087…	PF00226	DnaJ domain	O	KOG0714	Molecular chaperone (DnaJ superfamily)
Q8BHW6	Spermatogenesis-associated protein 21 OS=Mus musculus OX=10090 GN=Spata21 PE=2 SV=1	Spata21	0.578	0.000352972	Down	75.54	19.2	9	9	12	0.671	0.77	0.764	1.322	1.24	1.254	cytoplasm						GO:0005488 binding; GO:0005509 calcium ion binding; GO:0043167 ion binding; GO:0043169 cation binding; GO:0046872 metal ion binding;			T	KOG0027	Calmodulin and related proteins (EF-Hand superfamily)
Q9DAF3	Protein DDI1 homolog 1 OS=Mus musculus OX=10090 GN=Ddi1 PE=1 SV=1	Ddi1	0.575	8.3076e-05	Down	45.712	3.4	1	1	1	0.711	0.755	0.731	1.237	1.349	1.235	cytoplasm,nucleus	K11885	DDI1; DNA damage-inducible protein 1					PF00240	Ubiquitin family	L	KOG0012	DNA damage inducible protein
Q9CQR4	Acyl-coenzyme A thioesterase 13 OS=Mus musculus OX=10090 GN=Acot13 PE=1 SV=1	Acot13	0.573	5.6855e-05	Down	15.183	21.4	3	3	7	0.762	0.702	0.727	1.279	1.229	1.317	cytoplasm	K17362	ACOT13; acyl-coenzyme A thioesterase 13 [EC:3.1.2.-]		GO:0006139 nucleobase-containing compound metabolic process; GO:0006163 purine nucleotide metabolic process; GO:0006637 acyl-CoA metabolic process; GO:0006725 cellular aromatic compound metabolic process; GO:0006732 coenzyme metabolic process; GO:0006753 nucleoside phosphate metabolic process; GO:0006790 sulfur compound metabolic process; GO:0006793 phosphorus metabolic process; GO:0006796 phosph…	GO:0005622 intracellular; GO:0005623 cell; GO:0005737 cytoplasm; GO:0005739 mitochondrion; GO:0005829 cytosol; GO:0043226 organelle; GO:0043227 membrane-bounded organelle; GO:0043229 intracellular organelle; GO:0043231 intracellular membrane-bounded organelle; GO:0044424 intracellular part; GO:0044444 cytoplasmic part; GO:0044464 cell part;	GO:0003824 catalytic activity; GO:0016289 CoA hydrolase activity; GO:0016787 hydrolase activity; GO:0016788 hydrolase activity, acting on ester bonds; GO:0016790 thiolester hydrolase activity; GO:0047617 acyl-CoA hydrolase activity;	PF03061	Thioesterase superfamily	Q	KOG3328	HGG motif-containing thioesterase
Q9D9Z1	Small kinetochore-associated protein OS=Mus musculus OX=10090 GN=Knstrn PE=2 SV=2	Knstrn	0.572	0.00110152	Down	34.728	21.5	7	7	10	0.652	0.729	0.811	1.334	1.255	1.241	nucleus				GO:0000070 mitotic sister chromatid segregation; GO:0000226 microtubule cytoskeleton organization; GO:0000278 mitotic cell cycle; GO:0000280 nuclear division; GO:0000819 sister chromatid segregation; GO:0006996 organelle organization; GO:0007010 cytoskeleton organization; GO:0007017 microtubule-based process; GO:0007049 cell cycle; GO:0007051 spindle organization; GO:0007059 chromosome segregatio…	GO:0000775 chromosome, centromeric region; GO:0000776 kinetochore; GO:0005622 intracellular; GO:0005623 cell; GO:0005694 chromosome; GO:0005737 cytoplasm; GO:0005819 spindle; GO:0005829 cytosol; GO:0005856 cytoskeleton; GO:0005874 microtubule; GO:0015630 microtubule cytoskeleton; GO:0032991 macromolecular complex; GO:0035371 microtubule plus-end; GO:0043226 organelle; GO:0043228 non-membrane-boun…
Q9JIQ3	Diablo homolog, mitochondrial OS=Mus musculus OX=10090 GN=Diablo PE=1 SV=2	Diablo	0.565	0.0137772	Down	26.82	29.1	7	7	18	0.9	0.621	0.587	1.144	1.302	1.285	mitochondria	K10522	DIABLO, SMAC; diablo	map04210 Apoptosis; map04215 Apoptosis - multiple species	GO:0006915 apoptotic process; GO:0006919 activation of cysteine-type endopeptidase activity involved in apoptotic process; GO:0006950 response to stress; GO:0006979 response to oxidative stress; GO:0007154 cell communication; GO:0007165 signal transduction; GO:0007166 cell surface receptor signaling pathway; GO:0008219 cell death; GO:0008625 extrinsic apoptotic signaling pathway via death domain …	GO:0005622 intracellular; GO:0005623 cell; GO:0005737 cytoplasm; GO:0005739 mitochondrion; GO:0005740 mitochondrial envelope; GO:0005758 mitochondrial intermembrane space; GO:0005829 cytosol; GO:0005886 plasma membrane; GO:0005887 integral component of plasma membrane; GO:0009898 cytoplasmic side of plasma membrane; GO:0016020 membrane; GO:0016021 integral component of membrane; GO:0031224 intrin…		PF09057	Second Mitochondria-derived Activator of Caspases
Q920N1	Outer dense fiber protein 3 OS=Mus musculus OX=10090 GN=Odf3 PE=1 SV=2	Odf3	0.562	0.000985314	Down	27.65	27.2	6	6	8	0.787	0.744	0.656	1.362	1.198	1.333	cytoplasm					GO:0001520 outer dense fiber; GO:0005622 intracellular; GO:0005623 cell; GO:0005856 cytoskeleton; GO:0005929 cilium; GO:0031514 motile cilium; GO:0036126 sperm flagellum; GO:0042995 cell projection; GO:0043226 organelle; GO:0043228 non-membrane-bounded organelle; GO:0043229 intracellular organelle; GO:0043232 intracellular non-membrane-bounded organelle; GO:0044422 organelle part; GO:0044424 intr…
Q9D9J7	Izumo sperm-egg fusion protein 1 OS=Mus musculus OX=10090 GN=Izumo1 PE=1 SV=1	Izumo1	0.56	0.00119186	Down	44.885	33.8	12	12	19	0.81	0.713	0.637	1.249	1.292	1.315	peroxisome				GO:0000003 reproduction; GO:0007155 cell adhesion; GO:0007338 single fertilization; GO:0007342 fusion of sperm to egg plasma membrane; GO:0008037 cell recognition; GO:0009566 fertilization; GO:0009987 cellular process; GO:0009988 cell-cell recognition; GO:0016043 cellular component organization; GO:0019953 sexual reproduction; GO:0022412 cellular process involved in reproduction in multicellular …	GO:0001669 acrosomal vesicle; GO:0002080 acrosomal membrane; GO:0005622 intracellular; GO:0005623 cell; GO:0005737 cytoplasm; GO:0005886 plasma membrane; GO:0012505 endomembrane system; GO:0012506 vesicle membrane; GO:0016020 membrane; GO:0016021 integral component of membrane; GO:0030141 secretory granule; GO:0030659 cytoplasmic vesicle membrane; GO:0030667 secretory granule membrane; GO:0031090…	GO:0005102 receptor binding; GO:0005488 binding; GO:0005515 protein binding; GO:0042802 identical protein binding; GO:0042803 protein homodimerization activity; GO:0046983 protein dimerization activity; GO:0086080 protein binding involved in heterotypic cell-cell adhesion; GO:0098631 protein binding involved in cell adhesion; GO:0098632 protein binding involved in cell-cell adhesion;
Q60813	Disintegrin and metalloproteinase domain-containing protein 1a OS=Mus musculus OX=10090 GN=Adam1a PE=2 SV=3	Adam1a	0.559	0.000574961	Down	87.489	13.4	7	4	10	0.779	0.7	0.676	1.389	1.247	1.22	plasma membrane	K08607	ADAM1; disintegrin and metalloproteinase domain-containing protein 1 [EC:3.4.24.-]		GO:0000003 reproduction; GO:0006508 proteolysis; GO:0006807 nitrogen compound metabolic process; GO:0007276 gamete generation; GO:0007283 spermatogenesis; GO:0007338 single fertilization; GO:0007339 binding of sperm to zona pellucida; GO:0007342 fusion of sperm to egg plasma membrane; GO:0008037 cell recognition; GO:0008152 metabolic process; GO:0009566 fertilization; GO:0009987 cellular process;…	GO:0016020 membrane; GO:0016021 integral component of membrane; GO:0031224 intrinsic component of membrane; GO:0044425 membrane part; GO:0045121 membrane raft; GO:0098589 membrane region; GO:0098805 whole membrane; GO:0098857 membrane microdomain;	GO:0003824 catalytic activity; GO:0008233 peptidase activity; GO:0008237 metallopeptidase activity; GO:0016787 hydrolase activity; GO:0070011 peptidase activity, acting on L-amino acid peptides;	PF01421; PF00200	Reprolysin (M12B) family zinc metalloprotease ; Disintegrin	O	KOG3607	Meltrins, fertilins and related Zn-dependent metalloproteinases of the ADAMs family
Q9D4K5	Protein FAM166A OS=Mus musculus OX=10090 GN=Fam166a PE=2 SV=1	Fam166a	0.553	0.000891333	Down	36.612	26.3	7	7	9	0.672	0.771	0.701	1.175	1.411	1.292	cytoplasm,nucleus
Q9D411	Testis-specific serine/threonine-protein kinase 4 OS=Mus musculus OX=10090 GN=Tssk4 PE=1 SV=1	Tssk4	0.553	0.000533408	Down	37.377	9.1	3	3	3	0.766	0.718	0.66	1.215	1.272	1.39	cytoplasm	K08811	TSSK, STK22; testis-specific serine kinase [EC:2.7.11.1]		GO:0006355 regulation of transcription, DNA-templated; GO:0006464 cellular protein modification process; GO:0006468 protein phosphorylation; GO:0006793 phosphorus metabolic process; GO:0006796 phosphate-containing compound metabolic process; GO:0006807 nitrogen compound metabolic process; GO:0007154 cell communication; GO:0007165 signal transduction; GO:0008152 metabolic process; GO:0009889 regul…	GO:0001669 acrosomal vesicle; GO:0005622 intracellular; GO:0005623 cell; GO:0005634 nucleus; GO:0005737 cytoplasm; GO:0005929 cilium; GO:0012505 endomembrane system; GO:0030141 secretory granule; GO:0031410 cytoplasmic vesicle; GO:0031514 motile cilium; GO:0031982 vesicle; GO:0042995 cell projection; GO:0043226 organelle; GO:0043227 membrane-bounded organelle; GO:0043229 intracellular organelle; …	GO:0000166 nucleotide binding; GO:0000287 magnesium ion binding; GO:0003824 catalytic activity; GO:0004672 protein kinase activity; GO:0004674 protein serine/threonine kinase activity; GO:0005488 binding; GO:0005524 ATP binding; GO:0008144 drug binding; GO:0016301 kinase activity; GO:0016740 transferase activity; GO:0016772 transferase activity, transferring phosphorus-containing groups; GO:00167…	PF00069	Protein kinase domain	T	KOG0583	Serine/threonine protein kinase
Q8CF27	Protein FAM24A OS=Mus musculus OX=10090 GN=Fam24a PE=3 SV=1	Fam24a	0.551	0.00053926	Down	10.857	37.8	3	3	5	0.736	0.65	0.736	1.384	1.197	1.273	extracellular					GO:0005576 extracellular region;
A3KGV1	Outer dense fiber protein 2 OS=Mus musculus OX=10090 GN=Odf2 PE=1 SV=1	Odf2	0.541	4.02086e-05	Down	95.54	31	26	26	77	0.677	0.72	0.681	1.341	1.262	1.236	nucleus	K16479	ODF2; outer dense fiber protein 2		GO:0000003 reproduction; GO:0000086 G2/M transition of mitotic cell cycle; GO:0000226 microtubule cytoskeleton organization; GO:0000278 mitotic cell cycle; GO:0003006 developmental process involved in reproduction; GO:0006996 organelle organization; GO:0007010 cytoskeleton organization; GO:0007017 microtubule-based process; GO:0007049 cell cycle; GO:0007098 centrosome cycle; GO:0007276 gamete gen…	GO:0001520 outer dense fiber; GO:0005622 intracellular; GO:0005623 cell; GO:0005737 cytoplasm; GO:0005813 centrosome; GO:0005814 centriole; GO:0005815 microtubule organizing center; GO:0005829 cytosol; GO:0005856 cytoskeleton; GO:0005929 cilium; GO:0015630 microtubule cytoskeleton; GO:0031514 motile cilium; GO:0032991 macromolecular complex; GO:0036064 ciliary basal body; GO:0036126 sperm flagell…	GO:0005198 structural molecule activity; GO:0005200 structural constituent of cytoskeleton; GO:0005488 binding; GO:0005515 protein binding; GO:0017016 Ras GTPase binding; GO:0017137 Rab GTPase binding; GO:0019899 enzyme binding; GO:0031267 small GTPase binding; GO:0051020 GTPase binding;
Q9ESG2	Ropporin-1 OS=Mus musculus OX=10090 GN=Ropn1 PE=1 SV=1	Ropn1	0.536	9.54861e-06	Down	24.002	50	8	8	23	0.669	0.714	0.688	1.316	1.264	1.284	cytoskeleton				GO:0000003 reproduction; GO:0000910 cytokinesis; GO:0001932 regulation of protein phosphorylation; GO:0003006 developmental process involved in reproduction; GO:0006928 movement of cell or subcellular component; GO:0006996 organelle organization; GO:0007049 cell cycle; GO:0007154 cell communication; GO:0007155 cell adhesion; GO:0007165 signal transduction; GO:0007264 small GTPase mediated signal …	GO:0005622 intracellular; GO:0005623 cell; GO:0005737 cytoplasm; GO:0005829 cytosol; GO:0005929 cilium; GO:0031514 motile cilium; GO:0031982 vesicle; GO:0036126 sperm flagellum; GO:0042995 cell projection; GO:0043226 organelle; GO:0043227 membrane-bounded organelle; GO:0043229 intracellular organelle; GO:0044422 organelle part; GO:0044424 intracellular part; GO:0044441 ciliary part; GO:0044444 cy…	GO:0005198 structural molecule activity; GO:0005488 binding; GO:0005515 protein binding; GO:0030159 receptor signaling complex scaffold activity; GO:0032947 protein complex scaffold; GO:0042802 identical protein binding; GO:0042803 protein homodimerization activity; GO:0046982 protein heterodimerization activity; GO:0046983 protein dimerization activity;
Q9DAM3	Heat shock protein beta-9 OS=Mus musculus OX=10090 GN=Hspb9 PE=2 SV=1	Hspb9	0.533	0.000694762	Down	18.493	28.6	4	4	5	0.631	0.727	0.732	1.413	1.207	1.299	nucleus	K09547	HSPB9; heat shock protein beta-9			GO:0005622 intracellular; GO:0005623 cell; GO:0005634 nucleus; GO:0005737 cytoplasm; GO:0043226 organelle; GO:0043227 membrane-bounded organelle; GO:0043229 intracellular organelle; GO:0043231 intracellular membrane-bounded organelle; GO:0044424 intracellular part; GO:0044464 cell part;				O	KOG3591	Alpha crystallins
Q9CPS8	Small membrane A-kinase anchor protein OS=Mus musculus OX=10090 PE=1 SV=1	--	0.532	0.000153654	Down	11.926	25.5	2	2	6	0.674	0.685	0.744	1.232	1.35	1.371	mitochondria
O70451	Monocarboxylate transporter 2 OS=Mus musculus OX=10090 GN=Slc16a7 PE=1 SV=1	Slc16a7	0.529	8.77228e-06	Down	52.603	8.3	5	5	6	0.689	0.724	0.678	1.307	1.343	1.3	plasma membrane	K08184	SLC16A7; MFS transporter, MCT family, solute carrier family 16 (monocarboxylic acid transporters), member 7		GO:0006810 transport; GO:0006811 ion transport; GO:0006820 anion transport; GO:0006848 pyruvate transport; GO:0015711 organic anion transport; GO:0015718 monocarboxylic acid transport; GO:0015727 lactate transport; GO:0015849 organic acid transport; GO:0015850 organic hydroxy compound transport; GO:0034220 ion transmembrane transport; GO:0035873 lactate transmembrane transport; GO:0035879 plasma …	GO:0005622 intracellular; GO:0005623 cell; GO:0005737 cytoplasm; GO:0005886 plasma membrane; GO:0005887 integral component of plasma membrane; GO:0016020 membrane; GO:0016021 integral component of membrane; GO:0031224 intrinsic component of membrane; GO:0031226 intrinsic component of plasma membrane; GO:0044424 intracellular part; GO:0044425 membrane part; GO:0044459 plasma membrane part; GO:0044…	GO:0005215 transporter activity; GO:0005342 organic acid transmembrane transporter activity; GO:0005477 pyruvate secondary active transmembrane transporter activity; GO:0008028 monocarboxylic acid transmembrane transporter activity; GO:0008509 anion transmembrane transporter activity; GO:0008514 organic anion transmembrane transporter activity; GO:0015075 ion transmembrane transporter activity; G…			G	KOG2504	Monocarboxylate transporter
P15265	Sperm mitochondrial-associated cysteine-rich protein OS=Mus musculus OX=10090 GN=Smcp PE=2 SV=4	Smcp	0.526	0.00288298	Down	14.945	59.4	7	7	21	0.558	0.786	0.682	1.276	1.259	1.32	extracellular				GO:0000003 reproduction; GO:0006928 movement of cell or subcellular component; GO:0007338 single fertilization; GO:0007339 binding of sperm to zona pellucida; GO:0007341 penetration of zona pellucida; GO:0008037 cell recognition; GO:0009566 fertilization; GO:0009987 cellular process; GO:0009988 cell-cell recognition; GO:0019953 sexual reproduction; GO:0022414 reproductive process; GO:0030317 flag…	GO:0005622 intracellular; GO:0005623 cell; GO:0005737 cytoplasm; GO:0005739 mitochondrion; GO:0005740 mitochondrial envelope; GO:0005741 mitochondrial outer membrane; GO:0016020 membrane; GO:0019867 outer membrane; GO:0031090 organelle membrane; GO:0031966 mitochondrial membrane; GO:0031967 organelle envelope; GO:0031968 organelle outer membrane; GO:0031975 envelope; GO:0043226 organelle; GO:0043…
Q8BGY7	Protein FAM210A OS=Mus musculus OX=10090 GN=Fam210a PE=1 SV=1	Fam210a	0.526	0.000445518	Down	31.599	10.6	3	3	3	0.708	0.706	0.662	1.183	1.435	1.328	mitochondria					GO:0005622 intracellular; GO:0005623 cell; GO:0005737 cytoplasm; GO:0005739 mitochondrion; GO:0043226 organelle; GO:0043227 membrane-bounded organelle; GO:0043229 intracellular organelle; GO:0043231 intracellular membrane-bounded organelle; GO:0044424 intracellular part; GO:0044444 cytoplasmic part; GO:0044464 cell part;				S	KOG4082	Uncharacterized conserved protein
Q60662	A-kinase anchor protein 4 OS=Mus musculus OX=10090 GN=Akap4 PE=1 SV=1	Akap4	0.516	4.01585e-05	Down	93.795	55.8	38	38	144	0.657	0.726	0.673	1.324	1.295	1.366	nucleus	K16521	AKAP4; A-kinase anchor protein 4		GO:0000003 reproduction; GO:0006928 movement of cell or subcellular component; GO:0006996 organelle organization; GO:0007154 cell communication; GO:0007165 signal transduction; GO:0007166 cell surface receptor signaling pathway; GO:0007167 enzyme linked receptor protein signaling pathway; GO:0007178 transmembrane receptor protein serine/threonine kinase signaling pathway; GO:0007338 single fertil…	GO:0005622 intracellular; GO:0005623 cell; GO:0005737 cytoplasm; GO:0005856 cytoskeleton; GO:0005929 cilium; GO:0005952 cAMP-dependent protein kinase complex; GO:0030016 myofibril; GO:0030017 sarcomere; GO:0030018 Z disc; GO:0031514 motile cilium; GO:0031674 I band; GO:0032991 macromolecular complex; GO:0035686 sperm fibrous sheath; GO:0036126 sperm flagellum; GO:0042995 cell projection; GO:00432…	GO:0005488 binding; GO:0005515 protein binding; GO:0051018 protein kinase A binding;
O88987	A-kinase anchor protein 3 OS=Mus musculus OX=10090 GN=Akap3 PE=1 SV=2	Akap3	0.489	2.25917e-06	Down	95.555	46.8	31	31	55	0.651	0.674	0.646	1.313	1.368	1.348	cytoplasm	K16520	AKAP3; A-kinase anchor protein 3		GO:0000003 reproduction; GO:0007154 cell communication; GO:0007165 signal transduction; GO:0007166 cell surface receptor signaling pathway; GO:0007167 enzyme linked receptor protein signaling pathway; GO:0007178 transmembrane receptor protein serine/threonine kinase signaling pathway; GO:0007338 single fertilization; GO:0007340 acrosome reaction; GO:0008104 protein localization; GO:0009566 fertil…	GO:0001669 acrosomal vesicle; GO:0005622 intracellular; GO:0005623 cell; GO:0005737 cytoplasm; GO:0005929 cilium; GO:0012505 endomembrane system; GO:0030141 secretory granule; GO:0031410 cytoplasmic vesicle; GO:0031514 motile cilium; GO:0031982 vesicle; GO:0035686 sperm fibrous sheath; GO:0036126 sperm flagellum; GO:0042995 cell projection; GO:0043226 organelle; GO:0043227 membrane-bounded organe…	GO:0005488 binding; GO:0005515 protein binding; GO:0051018 protein kinase A binding;
Q0P5Y3	Tubulin polymerization-promoting protein family member 2 OS=Mus musculus OX=10090 GN=Tppp2 PE=2 SV=1	Tppp2	0.464	0.000164302	Down	18.681	45.9	7	7	11	0.599	0.7	0.612	1.442	1.31	1.365	cytoplasm					GO:0005622 intracellular; GO:0005623 cell; GO:0005737 cytoplasm; GO:0005829 cytosol; GO:0044424 intracellular part; GO:0044444 cytoplasmic part; GO:0044464 cell part;	GO:0005488 binding; GO:0005515 protein binding; GO:0008092 cytoskeletal protein binding; GO:0015631 tubulin binding;	PF05517	p25-alpha	T	KOG4070	Putative signal transduction protein p25
G5E8A8	Tektin-5 OS=Mus musculus OX=10090 GN=Tekt5 PE=1 SV=1	Tekt5	0.456	3.55762e-05	Down	62.734	21	11	10	18	0.604	0.67	0.611	1.388	1.324	1.422	cytoplasm	K18632	TEKT5; tektin-5		GO:0001539 cilium or flagellum-dependent cell motility; GO:0003341 cilium movement; GO:0006928 movement of cell or subcellular component; GO:0006996 organelle organization; GO:0007017 microtubule-based process; GO:0007018 microtubule-based movement; GO:0009987 cellular process; GO:0016043 cellular component organization; GO:0022607 cellular component assembly; GO:0030030 cell projection organizat…	GO:0005622 intracellular; GO:0005623 cell; GO:0005634 nucleus; GO:0005929 cilium; GO:0031514 motile cilium; GO:0036126 sperm flagellum; GO:0042995 cell projection; GO:0043226 organelle; GO:0043227 membrane-bounded organelle; GO:0043229 intracellular organelle; GO:0043231 intracellular membrane-bounded organelle; GO:0044424 intracellular part; GO:0044464 cell part; GO:0097223 sperm part; GO:009772…				Z	KOG2685	Cystoskeletal protein Tektin
Q61999	Outer dense fiber protein 1 OS=Mus musculus OX=10090 GN=Odf1 PE=2 SV=1	Odf1	0.448	0.000381146	Down	27.539	32.4	7	7	16	0.596	0.684	0.578	1.516	1.274	1.355	extracellular					GO:0001520 outer dense fiber; GO:0005622 intracellular; GO:0005623 cell; GO:0005856 cytoskeleton; GO:0005929 cilium; GO:0031514 motile cilium; GO:0036126 sperm flagellum; GO:0042995 cell projection; GO:0043226 organelle; GO:0043228 non-membrane-bounded organelle; GO:0043229 intracellular organelle; GO:0043232 intracellular non-membrane-bounded organelle; GO:0044422 organelle part; GO:0044424 intr…	GO:0005488 binding; GO:0005515 protein binding; GO:0019904 protein domain specific binding;
P59941	NAD-dependent protein deacetylase sirtuin-6 OS=Mus musculus OX=10090 GN=Sirt6 PE=1 SV=1	Sirt6	0.399	0.00059754	Down	36.919	3.3	1	1	1	0.51	0.68	0.526	1.499	1.388	1.412	nucleus	K11416	SIRT6, SIR2L6; NAD+-dependent protein deacetylase sirtuin 6 [EC:2.3.1.286]	map00760 Nicotinate and nicotinamide metabolism; map01100 Metabolic pathways; map04714 Thermogenesis; map05230 Central carbon metabolism in cancer	GO:0000018 regulation of DNA recombination; GO:0001672 regulation of chromatin assembly or disassembly; GO:0001936 regulation of endothelial cell proliferation; GO:0001938 positive regulation of endothelial cell proliferation; GO:0003007 heart morphogenesis; GO:0003241 growth involved in heart morphogenesis; GO:0003245 cardiac muscle tissue growth involved in heart morphogenesis; GO:0003247 post-…	GO:0000228 nuclear chromosome; GO:0000781 chromosome, telomeric region; GO:0000784 nuclear chromosome, telomeric region; GO:0000785 chromatin; GO:0000790 nuclear chromatin; GO:0000792 heterochromatin; GO:0005622 intracellular; GO:0005623 cell; GO:0005634 nucleus; GO:0005654 nucleoplasm; GO:0005694 chromosome; GO:0005720 nuclear heterochromatin; GO:0005724 nuclear telomeric heterochromatin; GO:000…	GO:0000166 nucleotide binding; GO:0003682 chromatin binding; GO:0003712 transcription cofactor activity; GO:0003714 transcription corepressor activity; GO:0003824 catalytic activity; GO:0003950 NAD+ ADP-ribosyltransferase activity; GO:0003956 NAD(P)+-protein-arginine ADP-ribosyltransferase activity; GO:0004407 histone deacetylase activity; GO:0005488 binding; GO:0008270 zinc ion binding; GO:00167…			BK	KOG1905	Class IV sirtuins (SIR2 family)
Q9D498	IQ domain-containing protein F3 OS=Mus musculus OX=10090 GN=Iqcf3 PE=2 SV=1	Iqcf3	0.364	0.000156238	Down	23.5	8.9	1	1	1	0.496	0.578	0.534	1.314	1.505	1.597	cytoplasm
Q2MH31	Spermatid-specific manchette-related protein 1 OS=Mus musculus OX=10090 GN=Smrp1 PE=1 SV=1	Smrp1	0.35	0.000342277	Down	29.939	30	7	7	8	0.436	0.572	0.551	1.556	1.377	1.523	extracellular	K18634	SMRP1; spermatid-specific manchette-related protein 1		GO:0009987 cellular process; GO:0016043 cellular component organization; GO:0022607 cellular component assembly; GO:0034622 cellular macromolecular complex assembly; GO:0043933 macromolecular complex subunit organization; GO:0044085 cellular component biogenesis; GO:0065003 macromolecular complex assembly; GO:0071840 cellular component organization or biogenesis;	GO:0002177 manchette; GO:0005622 intracellular; GO:0005623 cell; GO:0005634 nucleus; GO:0005737 cytoplasm; GO:0005856 cytoskeleton; GO:0015630 microtubule cytoskeleton; GO:0043226 organelle; GO:0043227 membrane-bounded organelle; GO:0043228 non-membrane-bounded organelle; GO:0043229 intracellular organelle; GO:0043231 intracellular membrane-bounded organelle; GO:0043232 intracellular non-membrane…	GO:0005488 binding; GO:0005515 protein binding; GO:0008092 cytoskeletal protein binding; GO:0015631 tubulin binding; GO:0043014 alpha-tubulin binding;
