# Supplementary material for: Loss of CEP70 function affects acrosome biogenesis and flagella formation during spermiogenesis
Source: Cell Death Dis. 2021 May 12;12(5):478. doi: 10.1038/s41419-021-03755-z (PMC8116340; doi:10.1038/s41419-021-03755-z)
Supplement: Supplementary file 2 — Table S4 The relative abundance data of phosphopeptides from WT and Cep70 KO male mice testis lysates [file 41419_2021_3755_MOESM2_ESM.xlsx]

## Sheet: Peptide_results
Protein Accession	Gene name	Peptide Sequence	Retention Time	WT1 Area	WT2 Area	WT3 Area	KO1 Area	KO2 Area	KO3 Area	WT1 Normalized Area	WT2 Normalized Area	WT3 Normalized Area	KO1 Normalized Area	KO2 Normalized Area	KO3 Normalized Area
Q60662	Akap4	SEGELNLETLEEK	31.79	163430000	180660000	187490000	93843000	103660000	103450000	1.17783	1.302	1.35123	0.676319	0.747069	0.745556
Q60662	Akap4	TEGSVCLFK	24.32	133290000	131300000	159400000	60763000	76631000	78586000	1.24965	1.231	1.49445	0.56968	0.718449	0.736778
O88987	Akap3	FCEDEEATGGALSGLTK	28.64	68514000	69414000	70884000	21546000	27245000	25229000	1.45346	1.47255	1.50373	0.457077	0.577976	0.535208
O88987	Akap3	SCDSPLSELGEEK	26.45	28928000	27469000	30525000	11670000	13529000	13379000	1.38301	1.31326	1.45936	0.557928	0.646805	0.639633
A3KGV1	Odf2	VTDLVNQQQSLEEK	19.65	310030000	294640000	327350000	88968000	94664000	104470000	1.52459	1.4489	1.60976	0.437504	0.465514	0.513736
A3KGV1	Odf2	LNQAHLEVQQLK	19.37	70188000	65601000	78914000	18346000	21188000	23920000	1.51399	1.41505	1.70222	0.395733	0.457037	0.515968
Q149S1	Tekt4	YHQAFADR	7.6	12469000	12491000	10158000	7999000	8159200	8210400	1.25766	1.25988	1.02457	0.806804	0.822962	0.828126
Q149S1	Tekt4	LQCDAVNSAFSSR	20.82	12432000	11755000	13685000	8431300	7939400	9894600	1.163	1.09967	1.28022	0.788742	0.742725	0.925633
Q60736	Zp3r	GYLLIGSATSR	30.44	274480000	248990000	257750000	137340000	151860000	134500000	1.3668	1.23987	1.28349	0.683896	0.7562	0.669754
Q60736	Zp3r	GAQLLHCLSSPEDVHR	22.91	41674000	36531000	39954000	23435000	25355000	26923000	1.28974	1.13057	1.23651	0.725272	0.784693	0.83322
Q9DA48	Spaca1	EVILTNGCPGGESK	16.8	9120900	9339000	10341000	5509400	5420200	6388200	1.18662	1.215	1.34535	0.716768	0.705163	0.831099
Q9DA48	Spaca1	LSCVHISPENR	14.16	100960000	90333000	109120000	51472000	51893000	58345000	1.31082	1.17284	1.41677	0.66829	0.673756	0.757526
F8VQ03	Adam3	AQDITYLLLYK	46.35	2807900	3152000	2886900	1419400	1742000	1751100	1.22444	1.37449	1.25889	0.618956	0.759632	0.7636
F8VQ03	Adam3	VFSSCSVDEFK	24.23	2346900	2415800	2591300	1302600	1598500	1619700	1.18582	1.22064	1.30931	0.658167	0.807677	0.818389
Q61999	Odf1	CIDEISSR	11.33	173770000	162810000	179570000	64364000	84347000	75270000	1.4087	1.31985	1.45572	0.521778	0.683774	0.610189
Q61999	Odf1	EFSLPPCVDEK	31.88	109300000	104750000	108350000	37945000	54382000	42836000	1.43325	1.37358	1.42079	0.497571	0.713108	0.561706
Q9D424	Cabyr	TLLEGVSR	18.98	94127000	90123000	101920000	41087000	50221000	47990000	1.32739	1.27093	1.43729	0.579414	0.708222	0.676761
Q9D424	Cabyr	TSAQVVVGPVSEAEPPK	26.24	30124000	30503000	33816000	14298000	15881000	16608000	1.27978	1.29589	1.43664	0.607435	0.674687	0.705572
Q3V140	Acrbp	LEQCHSEASVLR	11.44	25879000	28539000	32225000	21674000	21835000	24661000	1.00298	1.10607	1.24893	0.840007	0.846247	0.955772
Q3V140	Acrbp	AEFLSFQEGDFPTK	40.89	57237000	50131000	47952000	37477000	39835000	42258000	1.24931	1.0942	1.04664	0.818007	0.869475	0.922362
Q8BIL5	Hook1	AQQDHLNQADASATK	6.81	3761700	3846200	3878500	2354100	2594900	2583800	1.18671	1.21336	1.22355	0.74265	0.818615	0.815113
Q8BIL5	Hook1	IEQLQEQLEQK	20.54	5956200	5994800	6970900	3536800	4197400	4257600	1.15603	1.16352	1.35297	0.686453	0.814668	0.826352
Q0P5Y3	Tppp2	FAVFGESSSSSK	24.38	42005000	38219000	43076000	14412000	20977000	17620000	1.42948	1.30064	1.46593	0.490457	0.713872	0.599629
Q0P5Y3	Tppp2	EETTDNSGYVSGYK	12.59	12557000	10498000	11874000	2760300	4294300	3403800	1.65998	1.38779	1.56969	0.364899	0.567686	0.449966
Q9ESG2	Ropn1	IVCEVLSSDHDGGPPR	19.44	48694000	47567000	62865000	21615000	23837000	26678000	1.26338	1.23414	1.63105	0.560807	0.618457	0.692168
Q9ESG2	Ropn1	VNDFTQNPR	10.19	82364000	84655000	91725000	31464000	37165000	35923000	1.36028	1.39812	1.51488	0.519642	0.613797	0.593285
Q6P902	Txndc2	NEAFLVPEFLDTAQSK	49.58	47436000	53173000	53110000	21668000	24520000	25614000	1.26204	1.41467	1.41299	0.576478	0.652356	0.681462
Q6P902	Txndc2	VGEFSGALVGK	25.19	13220000	11618000	16474000	7048700	8448500	6844500	1.24612	1.09511	1.55284	0.664411	0.796356	0.645163
Q62522	Zpbp	SIHLTQDSLK	16.56	34626000	34612000	45072000	19753000	22720000	22008000	1.162	1.16153	1.51256	0.662886	0.762454	0.738561
Q62522	Zpbp	LVLDLSCEISLIK	51.73	3351700	3900900	4362200	1977500	2317400	1962100	1.12525	1.30963	1.4645	0.663895	0.778008	0.658725
Q9D9J7	Izumo1	TFENTYLNDHLPHDIHK	25.93	576330	521850	587930	183570	225330	249970	1.47463	1.33524	1.50431	0.469693	0.576542	0.639588
Q9D9J7	Izumo1	YDVTVLPPK	27	26898000	23882000	27297000	11067000	13440000	10149000	1.4316	1.27107	1.45283	0.58902	0.715318	0.540161
